# Supplementary material for: Knowledge, attitude and practices on cholera in an arid county, Kenya, 2018: A mixed-methods approach
Source: PLoS One. 2020 Feb 26;15(2):e0229437. doi: 10.1371/journal.pone.0229437 (PMC7043758; doi:10.1371/journal.pone.0229437)
Supplement: S1 Checklist — (XLSX) [file pone.0229437.s001.xlsx]

## Sheet: Sheet1
No	Item	Guide questions/description	Responses
Domain 1: Research team and reflexivity
Personal Characteristics
1.	Interviewer/facilitator	Which author/s conducted the interview or focus group?	EOO, DD
2.	Credentials	What were the researcher's credentials? E.g. PhD, MD	At the time of data collection EOO and DD were MSc Field Epidemiology students at Moi University, Kenya and residents at the Kenya Field Epidemiology and Laboratory Training Program
3.	Occupation	What was their occupation at the time of the study?	Both researchers were public servants in the Kenyan Civil Service at the time of the study
4.	Gender	Was the researcher male or female?	Both researchers were male
5.	Experience and training	What experience or training did the researcher have?	At the time of data collection EOO and DD were Field Epidemiology students and had experience in study designs, research methods, scientific writing, outbreak investigations,biostatistics, public health surveillance and advance epidemiology
Relationship with participants
6.	Relationship established	Was a relationship established prior to study commencement?	No
7.	Participant knowledge of the interviewer	What did the participants know about the researcher? e.g. personal goals, reasons for doing the research	Just before the start of the FGDs, researchers introduced themselves to the meeting attendants and provided information about who they were; where they came from, what institutions they represented and reasons for doing the research.
8.	Interviewer characteristics	What characteristics were reported about the interviewer/facilitator? e.g. Bias, assumptions, reasons and interests in the research topic	Interests in the research topic
Domain 2: study design
Theoretical framework
9.	Methodological orientation and Theory	What methodological orientation was stated to underpin the study? e.g. grounded theory, discourse analysis, ethnography, phenomenology, content analysis	Content analysis
Participant selection
10.	Sampling	How were participants selected? e.g. purposive, convenience, consecutive, snowball	Random sampling
11.	Method of approach	How were participants approached? e.g. face-to-face, telephone, mail, email	Face-to-face
12.	Sample size	How many participants were in the study?	Ten participants for each FGD
13.	Non-participation	How many people refused to participate or dropped out? Reasons?	None
Setting
14.	Setting of data collection	Where was the data collected? e.g. home, clinic, workplace	Public Health facilities: community dispensaries and health center halls
15.	Presence of non-participants	Was anyone else present besides the participants and researchers?	Yes; community health volunteeers
16.	Description of sample	What are the important characteristics of the sample? e.g. demographic data, date	Two FGDs were female only and the third FGD was male only. 20 out of 30 participants were Moslems
Data collection
17.	Interview guide	Were questions, prompts, guides provided by the authors? Was it pilot tested?	Interview guide was used. The guide was developed by authors and reviewed by all study authors. It was not pilot tested.
18.	Repeat interviews	Were repeat interviews carried out? If yes, how many?	No
19.	Audio/visual recording	Did the research use audio or visual recording to collect the data?	Audio recording was used. The participants consented to this.
20.	Field notes	Were field notes made during and/or after the interview or focus group?	Field notes were made during the interviews.
21.	Duration	What was the duration of the interviews or focus group?	about 60 minutes each
22.	Data saturation	Was data saturation discussed?	Yes
23.	Transcripts returned	Were transcripts returned to participants for comment and/or correction?	No, transcripts were not returned to participants for comment and/or correction.
Domain 3: analysis and findings
Data analysis
24.	Number of data coders	How many data coders coded the data?	Two
25.	Description of the coding tree	Did authors provide a description of the coding tree?	A list of pre-defined codes and sensitizing concepts, related to the questions and response categories in the quantitative survey was used.
26.	Derivation of themes	Were themes identified in advance or derived from the data?	Thematic areas and sensitizing concepts were conceived during the development of an interview guide. Additional themes emerged during the discussions coding process. These were used to guide the coding of transcripts from the interviews. New codes and concepts were then compared among the two researchers who coded the transcripts separately.
27.	Software	What software, if applicable, was used to manage the data?	Data was managed in Microsoft Word software
28.	Participant checking	Did participants provide feedback on the findings?	No
Reporting
29.	Quotations presented	Were participant quotations presented to illustrate the themes / findings? Was each quotation identified? e.g. participant number	Yes, but each quotation was not identified using name or participant number.
30.	Data and findings consistent	Was there consistency between the data presented and the findings?	Yes
31.	Clarity of major themes	Were major themes clearly presented in the findings?	Yes
32.	Clarity of minor themes	Is there a description of diverse cases or discussion of minor themes?	Yes
