# Supplementary material for: Knowledge, attitude and practices on cholera in an arid county, Kenya, 2018: A mixed-methods approach
Source: PLoS One. 2020 Feb 26;15(2):e0229437. doi: 10.1371/journal.pone.0229437 (PMC7043758; doi:10.1371/journal.pone.0229437)
Supplement: S1 Dataset — (XLSX) [file pone.0229437.s004.xlsx]

## Sheet: Original data
QuestionnaireNumber	DateofInterview	SubcountyConstituemcyName	Wardname	Villagename	N1_AgeYears	N2_Gender	Howmanypeopleliveinyourhousehold	N4_NumberChildrenUnder5	N5_EverHeardOfCholera	Haveyoueverheardofanillnesscalledcholera1	N8A_ContaminatedWater_KnowCholeraCause	N8C_UnwashedFruitsVeg_KnowCholeraCause	N8E_Opendefaecation_KnowCholeraCause	N7_PoorHygiene_KnowCholeraCause	N8B_ContaminatedFood_KnowCholeraCause	N8D_FliesInsects_KnowCholeraCause	N8F_EvilCurseOmen_KnowCholeraCause	N7E_Fever_knowcholerasymptom	N7I_Jointpains_knowcholerasymptom	N7A_Waterydiarrhea_KnowCholeraSymptoms	N7B_Bloodydiarrhea_KnowCholeraSymptoms	N7F_Dehydration_KnowCholeraSymptoms	N7J_AbdominalPain_KnowCholeraSymptom	N7C_Nausea_KnowCholeraSymptoms	N7G_ReducedAppetite_KnowCholeraSymptoms	N7K_MalaiseLethargyWeakness_KnowCholeraSymptom	N7D_Vomiting_KnowCholeraSymptoms	N7H_Musclepains_KnowcholeraSymptoms	N8G_Dontknow_KnowCholeraSymptom	Cancholeraspreadfromonepersontoanother	Howsevereischoleracomparedtoothertypesofdiarrhea	N11A_Cannotprevent_HowToPreventCholera	N11B_Herbs_HowToPreventCholera	N11C_WashHands_HowToPreventCholera	N11D_Cookfoodthoroughly_HowToPreventCholera	N11G_BoilTreatWater_HowToPreventCholera	N11J_UseLatrine_HowToPreventCholera	N11H_WashFruitsVeg_HowToPreventCholera	N11E_ReheatFood_HowToPreventCholera	N11F_CoverFood_HowToPreventCholera	N11I_CleanUtensils_HowToPreventCholera	N12A_Privateclinic_WhereToSeekCare	N12G_Kioskshop_WhereToSeekCare	N12F_Traditionalhealer_WhereToSeekCare	N12B_HospitalGOK_WhereToSeekCare	N12H_FamilyNeighbour_WhereToSeekCare	N12C_DispensaryHC_WhereToSeekCare	N12D_CHW_WhereToSeekCare	N12J_Dontknow_WhereSeekCare
196	2018-02-12	Isiolo	Burat	Kambi Turkana	28	Female	6	1	Yes	No	Yes	No	No	No	No	No	No	No	No	Yes	No	Yes	No	No	No	No	No	No	No	Yes	More severe	Yes	No	No	No	No	No	No	No	No	No	No	No	No	Yes	No	Yes	No	No
197	2018-02-12	Isiolo	Burat	Kambi Turkana	32	Female	5	2	Yes	No	Yes	No	No	No	Yes	No	No	No	No	Yes	No	Yes	No	No	No	No	No	No	No	No	More severe	No	No	No	No	No	No	No	No	Yes	No	No	No	No	Yes	No	Yes	No	No
198	2018-02-12	Isiolo	Burat	Kambi Turkana	25	Female	5	2	Yes	No	No	No	No	Yes	Yes	No	No	No	No	Yes	No	No	No	No	No	No	Yes	No	No	No	More severe	No	No	No	No	No	No	No	No	No	Yes	No	No	No	Yes	No	Yes	No	No
199	2018-02-12	Isiolo	Burat	Kambi Turkana	21	Female	3	1	Yes	Yes	Yes	No	Yes	No	No	No	No	No	No	Yes	No	No	No	No	No	No	Yes	No	No	No	More severe	No	No	Yes	No	Yes	No	No	No	No	Yes	No	No	No	Yes	No	Yes	No	No
200	2018-02-12	Isiolo	Burat	Kambi Turkana	20	Female	2	1	Yes	Yes	Yes	No	No	Yes	No	Yes	No	No	No	Yes	No	No	No	No	No	No	Yes	No	No	Yes	More severe	No	No	Yes	No	Yes	No	No	No	Yes	Yes	No	No	No	Yes	No	Yes	No	No
226	2018-02-12	Isiolo	Burat	Kambi Turkana	21	Female	3	1	Yes	No	No	No	No	Yes	No	No	No	No	No	Yes	No	No	No	No	No	No	Yes	No	No	No	More severe	No	No	Yes	No	No	No	No	No	No	No	No	No	No	Yes	No	No	No	No
227	2018-02-12	Isiolo	Burat	Kambi Turkana	21	Female	4	1	Yes	No	No	Yes	Yes	No	No	No	No	No	No	Yes	No	No	No	No	No	No	Yes	No	No	Yes	More severe	No	No	No	No	No	Yes	Yes	No	No	Yes	No	No	No	Yes	No	No	No	No
228	2018-02-12	Isiolo	Burat	Kambi Turkana	32	Female	5	1	Yes	No	Yes	No	No	No	Yes	No	No	No	No	Yes	No	No	No	No	No	No	Yes	No	No	Yes	More severe	No	No	Yes	No	No	No	Yes	No	No	No	No	No	No	Yes	No	No	No	No
229	2018-02-12	Isiolo	Burat	Kambi Turkana	50	Female	10	4	Yes	No	No	No	Yes	No	Yes	No	No	No	No	Yes	No	No	No	No	No	No	Yes	No	No	Don't Know	More severe	No	No	No	No	No	No	No	No	Yes	No	No	No	No	Yes	No	Yes	No	No
230	2018-02-12	Isiolo	Burat	Kambi Turkana	20	Female	3	1	Yes	No	Yes	No	No	Yes	Yes	No	No	No	No	Yes	No	No	No	No	No	No	Yes	No	No	Yes	More severe	No	No	Yes	No	Yes	No	No	No	No	No	No	No	No	No	No	Yes	No	No
231	2018-02-12	Isiolo	Burat	Kambi Turkana	44	Female	9	2	Yes	No	Yes	No	No	No	No	No	No	No	No	Yes	No	No	No	No	No	No	Yes	No	No	Don't Know	More severe	No	No	Yes	No	No	No	No	No	No	No	No	No	No	Yes	No	No	No	No
232	2018-02-12	Isiolo	Burat	Kabarnet	23	Female	4	0	Yes	No	Yes	No	No	Yes	No	No	No	No	No	Yes	No	No	No	No	No	No	Yes	No	No	No	More severe	No	No	No	No	Yes	No	No	No	No	Yes	No	No	No	Yes	No	Yes	No	No
233	2018-02-12	Isiolo	Burat	Kabarnet	20	Female	4	1	Yes	No	No	No	Yes	Yes	No	No	No	No	No	Yes	No	No	No	No	No	No	Yes	No	No	Yes	More severe	No	No	Yes	No	No	Yes	No	No	No	No	No	No	No	No	No	Yes	No	No
234	2018-02-12	Isiolo	Burat	Kabarnet	23	Female	6	2	Yes	No	Yes	No	Yes	No	No	Yes	No	Yes	No	Yes	No	No	No	No	No	No	Yes	No	No	No	More severe	No	No	No	No	Yes	Yes	No	No	No	No	No	No	No	No	No	Yes	No	No
235	2018-02-12	Isiolo	Burat	Rural	56	Male	16	4	Yes	No	Yes	No	No	Yes	Yes	No	No	No	No	Yes	No	No	No	No	No	No	Yes	No	No	Yes	More severe	No	No	Yes	No	Yes	No	No	No	No	No	No	No	No	Yes	No	Yes	No	No
236	2018-02-12	Isiolo	Burat	Rural	27	Female	7	3	Yes	No	No	No	No	Yes	No	Yes	No	No	No	Yes	No	No	No	No	No	No	Yes	No	No	Yes	More severe	No	No	Yes	No	Yes	No	No	No	No	No	No	No	No	Yes	No	No	No	No
237	2018-02-12	Isiolo	Burat	Rural	58	Female	7	0	Yes	No	No	No	No	No	No	Yes	No	No	No	Yes	No	No	No	No	No	No	Yes	No	No	Don't Know	More severe	No	No	Yes	No	No	No	No	No	No	No	No	No	No	Yes	No	Yes	No	No
238	2018-02-12	Isiolo	Burat	Rural	28	Female	6	0	Yes	No	No	No	No	No	No	No	No	No	No	No	No	No	No	No	No	No	No	No	No			No	No	No	No	No	No	No	No	No	No	No	No	No	No	No	No	No	No
239	2018-02-12	Isiolo	Burat	Rural	24	Female	3	1	Yes	No	No	Yes	No	No	Yes	No	No	No	No	Yes	No	Yes	No	No	No	No	Yes	No	No	No	More severe	No	No	Yes	No	No	No	Yes	No	No	No	No	No	No	No	No	Yes	No	No
240	2018-02-12	Isiolo	Burat	Rural	41	Female	7	1	Yes	No	No	No	No	Yes	No	Yes	No	No	No	Yes	No	No	Yes	Yes	No	No	Yes	No	No	Yes	More severe	No	No	No	No	No	No	No	No	Yes	Yes	No	No	No	No	No	Yes	No	No
241	2018-02-13	Isiolo	Oldonyiro	Kipsing	27	Female	6	2	Yes	No	Yes	No	Yes	Yes	No	No	No	No	No	Yes	No	No	Yes	No	No	No	Yes	No	No	No	More severe	No	No	Yes	No	No	Yes	No	No	No	Yes	No	No	No	No	No	Yes	No	No
242	2018-02-13	Isiolo	Oldonyiro	Kipsing	35	Female	3	1	Yes	No	No	No	No	Yes	No	No	No	No	No	No	No	Yes	No	No	No	No	No	No	No	Don't Know	More severe	No	No	Yes	No	Yes	No	No	No	No	Yes	No	No	No	No	No	Yes	No	No
243	2018-02-13	Isiolo	Oldonyiro	Kipsing	38	Female	10	4	Yes	No	No	No	No	Yes	No	No	No	No	No	Yes	No	No	No	No	No	No	Yes	No	No	No	More severe	No	No	Yes	No	No	No	No	No	No	No	No	No	No	No	No	Yes	No	No
244	2018-02-13	Isiolo	Oldonyiro	Kipsing	36	Female	6	0	Yes	No	No	No	No	Yes	No	No	No	No	No	Yes	No	No	No	No	No	No	Yes	No	No	No	More severe	No	No	No	No	No	No	No	No	Yes	No	No	No	No	No	No	Yes	No	No
245	2018-02-13	Isiolo	Oldonyiro	Kipsing	30	Female	5	2	Yes	No	No	No	No	Yes	No	No	No	No	No	Yes	No	No	No	No	No	No	Yes	No	No	Yes	More severe	No	No	Yes	No	No	No	No	No	No	No	No	No	No	No	No	Yes	No	No
246	2018-02-13	Isiolo	Oldonyiro	Kipsing	26	Female	7	1	Yes	No	No	No	Yes	Yes	Yes	No	No	No	No	Yes	No	No	No	No	No	No	Yes	No	No		More severe	No	No	Yes	No	No	No	No	No	Yes	No	No	No	No	No	No	Yes	No	No
247	2018-02-13	Isiolo	Oldonyiro	Kipsing	51	Female	8	1	Yes	No	Yes	No	No	No	Yes	No	No	No	No	Yes	No	No	No	No	No	No	Yes	No	No	Yes	More severe	No	No	Yes	No	Yes	No	No	No	No	Yes	No	No	No	No	No	Yes	No	No
248	2018-02-13	Isiolo	Oldonyiro	Kipsing	60	Female	8	1	Yes	No	No	No	No	Yes	No	No	No	No	No	Yes	No	No	No	No	No	No	Yes	No	No	No	More severe	No	No	No	No	No	No	No	No	No	Yes	No	No	No	No	No	Yes	No	No
249	2018-02-13	Isiolo	Oldonyiro	Kipsing	25	Female	6	2	Yes	No	No	No	No	No	Yes	Yes	No	No	No	Yes	No	No	No	No	No	No	Yes	No	No	Yes	More severe	No	No	Yes	No	No	Yes	No	No	No	Yes	No	No	No	No	No	Yes	No	No
250	2018-02-13	Isiolo	Oldonyiro	Kipsing	32	Female	1	0	Yes	No	Yes	No	No	Yes	No	Yes	No	No	No	Yes	No	No	No	No	No	No	Yes	No	No	Yes	More severe	No	No	Yes	No	Yes	No	No	No	No	No	No	No	No	No	No	Yes	No	No
351	2018-02-13	Isiolo	Oldonyiro	Kipsing	40	Female	7	2	Yes	No	Yes	No	No	Yes	No	No	No	No	No	Yes	No	No	Yes	No	No	No	Yes	No	No	No	More severe	No	No	No	No	Yes	No	No	No	No	Yes	No	No	No	No	No	Yes	No	No
352	2018-02-13	Isiolo	Oldonyiro	Kipsing	22	Female	7	1	Yes	No	Yes	No	No	No	Yes	No	No	No	No	Yes	No	No	No	No	No	No	Yes	No	No	Yes	More severe	No	No	No	No	Yes	Yes	No	No	No	No	No	No	No	No	No	Yes	No	No
353	2018-02-13	Isiolo	Oldonyiro	Kipsing	36	Male	3	2	Yes	No	Yes	No	No	Yes	No	No	No	No	No	Yes	No	No	No	No	No	No	Yes	No	No	Yes	More severe	No	No	No	No	No	No	No	Yes	No	No	No	No	No	No	No	Yes	No	No
354	2018-02-13	Isiolo	Oldonyiro	Kipsing	43	Female	3	0	Yes	No	Yes	No	No	No	Yes	No	No	No	No	Yes	No	No	No	No	No	No	Yes	No	No	No	More severe	No	No	Yes	No	Yes	Yes	No	No	No	Yes	No	No	No	No	No	Yes	No	No
355	2018-02-13	Isiolo	Oldonyiro	Kipsing	21	Female	5	1	Yes	No	Yes	No	No	No	No	Yes	No	No	No	Yes	No	No	Yes	No	No	No	Yes	No	No	No	More severe	No	No	No	No	Yes	No	No	No	No	Yes	No	No	No	No	No	Yes	No	No
356	2018-02-13	Isiolo	Oldonyiro	Kipsing	26	Female	8	3	Yes	No	Yes	No	No	No	No	No	No	No	No	Yes	No	No	No	No	No	No	Yes	No	No	Yes	More severe	No	No	No	No	Yes	Yes	No	No	No	No	No	No	No	No	No	Yes	No	No
357	2018-02-13	Isiolo	Oldonyiro	Kipsing	32	Female	5	1	Yes	No	Yes	No	No	Yes	No	No	No	No	No	Yes	No	No	No	No	No	No	Yes	No	No	Yes	More severe	No	No	No	No	Yes	No	No	No	No	Yes	No	No	No	No	No	Yes	No	No
358	2018-02-13	Isiolo	Oldonyiro	Kipsing	22	Female	8	1	Yes	No	Yes	No	No	Yes	No	Yes	No	No	No	Yes	No	No	No	No	No	No	Yes	No	No	Yes	More severe	No	No	No	No	No	No	No	Yes	Yes	Yes	No	No	No	No	No	Yes	No	No
359	2018-02-14	Isiolo	Ngaremara	Ngaremara	40	Female	11	2	Yes	Yes	Yes	No	Yes	No	No	Yes	No	No	No	Yes	No	Yes	No	No	No	No	Yes	No	No	Yes	More severe	No	No	Yes	No	No	Yes	No	No	No	No	No	No	No	Yes	No	No	No	No
360	2018-02-14	Isiolo	Ngaremara	Ngaremara	29	Female			Yes	No	No	No	No	No	No	No	No	No	No	No	No	No	No	No	No	No	No	No	No			No	No	No	No	No	No	No	No	No	No	No	No	No	No	No	No	No	No
361	2018-02-14	Isiolo	Ngaremara	Ngaremara	18	Female	3	1	Yes	No	No	No	No	Yes	No	No	No	No	No	Yes	No	No	No	No	No	No	Yes	No	No	Yes	More severe	No	No	No	No	No	No	No	No	No	Yes	No	No	No	No	No	Yes	No	No
362	2018-02-14	Isiolo	Ngaremara	Ngaremara	35	Female	8	1	Yes	No	Yes	No	No	Yes	No	No	No	No	No	Yes	No	No	No	No	No	No	Yes	No	No	Yes	More severe	No	No	Yes	No	No	No	No	No	No	No	No	No	No	No	No	Yes	No	No
363	2018-02-14	Isiolo	Ngaremara	Ngaremara	23	Female	5	2	Yes	No	No	No	No	Yes	Yes	Yes	No	No	No	Yes	No	No	No	No	No	No	Yes	No	No	No	More severe	No	No	Yes	No	No	No	No	No	No	No	No	No	No	Yes	No	Yes	No	No
364	2018-02-14	Isiolo	Ngaremara	Ngaremara	21	Female	3	1	Yes	No	Yes	No	No	No	Yes	No	No	No	No	Yes	No	No	No	No	No	No	Yes	No	No	No	More severe	No	No	No	No	Yes	No	No	No	No	No	No	No	No	No	No	Yes	No	No
365	2018-02-14	Isiolo	Ngaremara	Ngaremara	32	Female	8	1	Yes	Yes	Yes	No	No	Yes	Yes	No	No	No	No	Yes	No	No	No	No	No	No	Yes	No	No	Don't Know	More severe	No	No	No	No	No	No	No	No	Yes	Yes	No	No	No	No	No	Yes	No	No
366	2018-02-14	Isiolo	Ngaremara	Ngaremara	25	Female	10	1	Yes	No	Yes	No	No	No	No	No	No	No	No	Yes	No	No	No	No	No	No	Yes	No	No	No	More severe	No	No	Yes	No	No	No	No	No	No	No	No	No	No	No	No	Yes	No	No
367	2018-02-14	Isiolo	Ngaremara	Ngaremara	35	Female	2	0	No	No	No	No	No	Yes	Yes	No	No	No	No	Yes	No	No	No	No	No	No	Yes	No	No	Yes	More severe	No	No	Yes	No	No	No	Yes	Yes	No	No	No	No	No	Yes	No	Yes	No	No
368	2018-02-14	Isiolo	Ngaremara	Ngaremara	22	Female	4	2	Yes	No	No	No	No	Yes	No	No	No	No	No	Yes	No	No	No	No	No	No	Yes	No	No	Yes	More severe	No	No	Yes	No	No	No	No	No	No	Yes	No	No	No	No	No	Yes	No	No
369	2018-02-14	Isiolo	Ngaremara	Ngaremara	24	Female	3	1	Yes	No	No	No	No	No	Yes	No	No	No	No	Yes	No	Yes	No	No	No	No	Yes	No	No	No	More severe	No	No	No	Yes	Yes	No	No	No	No	Yes	No	No	No	Yes	No	Yes	No	No
370	2018-02-14	Isiolo	Ngaremara	Ngaremara	24	Female	5	1	Yes	No	No	No	No	Yes	No	No	No	No	No	Yes	No	No	No	No	No	No	Yes	No	No	Don't Know	More severe	No	No	Yes	No	No	No	No	No	No	No	No	No	No	Yes	No	Yes	No	No
51	2018-02-10	Isiolo	Bulapesa	Red Cross	24	Female	2	0	Yes	No	Yes	No	No	Yes	No	No	No	No	No	No	No	No	No	No	No	No	No	No	Yes	Yes	Less severe	No	No	No	No	Yes	No	No	No	No	Yes	Yes	No	No	Yes	No	No	No	No
52	2018-02-10	Isiolo	Bulapesa	Kula Mawe	30	Male	3	0	Yes	No	Yes	No	No	No	Yes	No	No	No	No	Yes	No	Yes	Yes	No	No	No	Yes	No	No	No	More severe	No	No	Yes	Yes	No	Yes	Yes	No	No	No	No	No	No	Yes	No	Yes	No	No
53	2018-02-10	Isiolo	Bulapesa	Kula Mawe	49	Female	3	0	Yes	No	Yes	No	No	Yes	No	Yes	No	No	No	Yes	No	No	Yes	No	No	No	Yes	No	No	Yes	More severe	No	No	Yes	No	Yes	Yes	Yes	No	No	No	No	No	No	Yes	No	Yes	No	No
54	2018-02-10	Isiolo	Bulapesa	Kula Mawe	20	Female	6	0	Yes	No	Yes	Yes	No	Yes	No	No	No	No	No	Yes	No	No	No	No	No	No	Yes	No	No	Yes	More severe	No	No	Yes	No	Yes	No	No	No	Yes	No	No	No	No	Yes	No	Yes	No	No
55	2018-02-10	Isiolo	Bulapesa	Kula Mawe	23	Female	3	1	Yes	No	Yes	No	No	No	Yes	Yes	No	Yes	No	Yes	No	No	Yes	No	No	No	Yes	No	No	Yes	More severe	No	No	Yes	No	Yes	Yes	No	No	No	No	No	No	No	Yes	No	No	No	No
56	2018-02-10	Isiolo	Bulapesa	Kula Mawe	25	Female	4	1	Yes	No	Yes	No	No	Yes	Yes	No	No	No	No	Yes	No	No	Yes	No	No	No	Yes	No	No	Yes	More severe	No	No	Yes	Yes	Yes	No	No	No	No	No	No	No	No	Yes	No	Yes	No	No
57	2018-02-09	Isiolo	Bulapesa	Kula Mawe	40	Female	3	0	Yes	No	No	No	No	No	Yes	No	No	No	No	Yes	No	No	No	No	No	No	Yes	No	No	Yes	More severe	No	No	Yes	No	Yes	No	Yes	No	No	No	No	No	No	Yes	No	No	No	No
58	2018-02-09	Isiolo	Bulapesa	Kula Mawe	26	Female	4	0	Yes	No	No	No	No	Yes	Yes	No	No	No	No	Yes	No	No	No	No	No	No	No	No	No	Don't Know	More severe	Yes	No	No	No	No	No	No	No	No	No	No	No	No	Yes	No	No	No	No
59	2018-02-09	Isiolo	Bulapesa	Kula Mawe	27	Female	4	2	Yes	No	No	No	No	Yes	Yes	No	No	No	No	Yes	No	No	No	No	No	No	Yes	No	No	Yes	More severe	No	No	Yes	No	No	No	No	No	No	Yes	No	No	No	Yes	No	No	No	No
60	2018-02-09	Isiolo	Bulapesa	Kula Mawe	40	Female	5	0	Yes	Yes	No	No	Yes	Yes	Yes	No	No	No	No	Yes	No	No	No	No	No	No	Yes	No	No	Yes	More severe	No	No	Yes	No	No	Yes	No	No	No	No	No	No	No	Yes	No	No	No	No
61	2018-02-09	Isiolo	Bulapesa	Kula Mawe	21	Female	3	1	Yes	No	Yes	No	No	No	Yes	No	No	Yes	No	Yes	No	No	No	No	No	No	Yes	No	No	Don't Know	More severe	No	No	No	Yes	Yes	No	No	No	No	No	No	No	No	Yes	No	No	No	No
62	2018-02-09	Isiolo	Bulapesa	Kula Mawe	28	Female	7	2	Yes	No	Yes	No	No	Yes	No	No	No	No	No	Yes	No	No	No	No	No	No	Yes	No	No	Don't Know	More severe	No	No	Yes	No	Yes	No	No	No	No	No	No	No	No	Yes	No	No	No	No
63	2018-02-09	Isiolo	Bulapesa	Kula Mawe	30	Female	2	0	Yes	No	Yes	No	No	Yes	Yes	No	No	No	No	Yes	No	No	No	No	No	No	Yes	No	No	Yes	More severe	No	No	Yes	No	Yes	No	No	No	No	No	No	No	No	Yes	No	No	No	No
64	2018-02-09	Isiolo	Bulapesa	Kula Mawe	28	Female	4	1	Yes	No	Yes	No	No	No	No	No	No	No	No	Yes	No	No	No	No	No	No	Yes	No	No		More severe	No	No	Yes	No	No	Yes	No	No	No	No	No	No	No	Yes	No	No	No	No
65	2012-01-10	Isiolo	Bulapesa	Kula Mawe	24	Female	2	0	Yes	Yes	No	No	No	No	Yes	No	No	No	No	Yes	No	No	No	No	No	No	Yes	No	No	No	More severe	No	No	Yes	Yes	No	No	Yes	No	No	Yes	No	No	No	Yes	No	No	No	No
66	2012-01-10	Isiolo	Bulapesa	Kula Mawe	30	Female	7	1	Yes	No	No	No	No	Yes	Yes	No	No	No	No	Yes	No	No	No	No	No	No	Yes	No	No	Yes	More severe	No	No	No	Yes	Yes	No	No	No	No	No	No	No	No	Yes	No	No	No	No
67	2012-01-10	Isiolo	Bulapesa	Kula Mawe	30	Female	4	1	Yes	No	Yes	No	No	Yes	No	No	No	No	No	Yes	No	No	No	No	No	No	Yes	No	No	Yes	More severe	No	No	No	No	Yes	No	No	No	No	No	No	No	No	Yes	No	No	No	No
68	2012-01-10	Isiolo	Bulapesa	Kula Mawe	22	Female	8	3	Yes	No	No	No	No	Yes	Yes	No	No	No	No	Yes	No	No	No	No	No	No	Yes	No	No	Yes	More severe	No	No	Yes	No	No	No	Yes	No	No	No	No	No	No	Yes	No	No	No	No
69	2018-02-10	Isiolo	Bulapesa	Kula Mawe	23	Female	2	1	Yes	No	No	No	No	Yes	No	No	No	No	No	Yes	No	No	No	No	No	No	No	No	No	Don't Know	Don't Know	No	No	Yes	No	No	No	No	No	No	No	No	No	No	No	No	Yes	No	No
70	2018-02-10	Isiolo	Bulapesa	Kula Mawe	51	Female	2	0	Yes	No	No	No	No	Yes	No	No	No	No	No	Yes	No	Yes	No	No	Yes	No	No	No	No	Yes	More severe	No	No	Yes	Yes	No	No	No	No	Yes	No	No	No	No	Yes	No	No	No	No
71	2018-02-10	Isiolo	Bulapesa	Kula Mawe	32	Female	3	0	Yes	No	Yes	No	No	Yes	Yes	No	No	No	No	Yes	No	Yes	No	No	No	No	Yes	No	No	Yes	More severe	No	No	Yes	No	Yes	Yes	No	No	No	Yes	Yes	No	No	Yes	No	No	No	No
72	2018-02-10	Isiolo	Bulapesa	Kula Mawe	32	Female	4	0	Yes	No	No	Yes	No	Yes	Yes	No	No	Yes	Yes	Yes	No	No	No	No	No	No	Yes	No	No	Yes	More severe	No	No	Yes	No	Yes	No	Yes	No	Yes	No	Yes	No	No	No	No	No	No	No
73	2018-02-10	Isiolo	Bulapesa	Kula Mawe	65	Female	1	0	Yes	Yes	Yes	Yes	No	Yes	No	No	No	Yes	No	Yes	No	No	No	No	No	No	Yes	No	No	Yes	More severe	No	No	Yes	Yes	Yes	No	No	No	Yes	Yes	Yes	No	No	No	No	No	No	No
75	2018-02-10	Isiolo	Bulapesa	Kula Mawe	33	Female	5	1	Yes	No	No	No	No	Yes	Yes	No	No	No	No	Yes	No	No	No	No	No	No	Yes	No	No	Yes	More severe	No	No	Yes	No	Yes	No	Yes	No	No	No	No	No	No	Yes	No	No	No	No
75	2018-02-10	Isiolo	Bulapesa	Kula Mawe	29	Female	4	1	Yes	No	No	Yes	No	Yes	No	No	No	No	No	Yes	No	No	No	No	No	No	Yes	No	No	No	More severe	No	No	Yes	No	Yes	No	No	No	No	No	Yes	No	No	Yes	No	No	No	No
126	2018-02-10	Isiolo	Bulapesa	Waso	22	Female	4	3	Yes	Yes	No	No	No	No	No	No	No	No	No	No	No	No	No	No	No	No	No	No	Yes	No	More severe	No	No	Yes	No	Yes	No	No	No	No	Yes	No	No	No	Yes	No	No	No	No
127	2018-02-10	Isiolo	Bulapesa	Waso	29	Female	4	0	Yes	No	Yes	No	No	Yes	No	No	No	No	No	Yes	No	No	No	No	No	No	No	No	Yes	Don't Know	More severe	No	No	Yes	No	No	No	No	No	No	Yes	No	No	No	Yes	No	No	No	No
128	2018-02-10	Isiolo	Bulapesa	Waso	29	Female	4	1	Yes	No	No	Yes	No	Yes	Yes	No	No	No	No	Yes	No	No	No	No	No	No	Yes	No	No	Yes	More severe	No	No	Yes	No	Yes	No	No	No	No	Yes	No	No	No	No	No	Yes	No	No
129	2018-02-10	Isiolo	Bulapesa	Waso	24	Female	3	1	Yes	Yes	Yes	No	No	Yes	No	No	No	No	No	Yes	No	No	No	No	No	No	Yes	No	No	No	More severe	No	No	No	Yes	Yes	Yes	No	No	Yes	Yes	No	No	No	No	No	Yes	No	No
130	2018-02-10	Isiolo	Bulapesa	Waso	29	Female	4	2	Yes	No	Yes	Yes	No	Yes	Yes	No	No	No	No	Yes	No	No	Yes	No	No	No	Yes	No	No	Don't Know	More severe	No	No	Yes	No	Yes	Yes	No	No	Yes	Yes	No	No	No	Yes	No	Yes	No	No
131	2018-02-10	Isiolo	Bulapesa	Waso	30	Male	3	1	Yes	Yes	No	No	No	Yes	No	No	No	No	No	Yes	No	No	No	No	No	No	Yes	No	No	Yes	More severe	No	No	Yes	No	No	Yes	No	No	Yes	Yes	No	No	No	No	No	Yes	No	No
132	2018-02-10	Isiolo	Bulapesa	Waso	29	Female	4	1	Yes	No	Yes	Yes	No	Yes	No	No	No	No	No	Yes	No	No	Yes	No	No	No	Yes	No	No	No	More severe	No	No	Yes	Yes	Yes	Yes	No	No	No	Yes	No	No	No	No	No	Yes	No	No
133	2018-02-10	Isiolo	Bulapesa	Waso	30	Male	4	1	No	No	Yes	Yes	No	No	No	Yes	No	No	No	Yes	No	No	No	No	No	No	Yes	No	No	Yes	More severe	No	No	Yes	No	No	Yes	Yes	No	No	No	No	No	No	Yes	No	No	No	No
134	2018-02-10	Isiolo	Bulapesa	Waso	34	Female	4	1	Yes	No	No	Yes	No	Yes	No	No	No	No	No	Yes	No	No	Yes	No	No	No	Yes	No	No	No	More severe	No	No	Yes	Yes	Yes	Yes	Yes	No	No	Yes	No	No	No	Yes	No	No	No	No
135	2018-02-10	Isiolo	Bulapesa	Waso	23	Female	3	1	Yes	Yes	Yes	No	No	Yes	Yes	No	No	No	No	Yes	No	No	No	No	No	No	Yes	No	No	Yes	More severe	No	No	Yes	No	Yes	Yes	No	No	No	Yes	No	No	No	No	No	Yes	No	No
136	2018-02-10	Isiolo	Bulapesa	Waso	28	Male	5	2	Yes	No	Yes	Yes	No	Yes	No	No	No	Yes	No	Yes	No	No	No	No	No	No	Yes	No	No	Yes	More severe	No	No	Yes	Yes	Yes	No	Yes	No	No	Yes	No	No	No	No	No	Yes	No	No
137	2018-02-10	Isiolo	Bulapesa	Waso	29	Female	2	1	Yes	Yes	Yes	No	No	Yes	Yes	No	No	No	No	Yes	No	No	No	No	No	No	Yes	No	No	No	More severe	No	No	Yes	Yes	Yes	No	Yes	No	No	No	No	No	No	Yes	No	Yes	No	No
138	2018-02-10	Isiolo	Bulapesa	Waso	35	Female	8	2	Yes	No	Yes	No	No	Yes	Yes	No	No	No	No	Yes	No	No	No	No	No	No	Yes	No	No	Yes	More severe	No	No	Yes	Yes	Yes	No	Yes	No	No	Yes	No	No	No	No	No	Yes	No	No
139	2018-02-10	Isiolo	Bulapesa	Waso	42	Male	5	1	Yes	No	Yes	Yes	No	Yes	No	No	No	Yes	No	Yes	No	No	No	No	No	No	Yes	No	No	Yes	More severe	No	No	Yes	Yes	Yes	No	Yes	No	No	Yes	No	No	No	Yes	No	Yes	No	No
140	2018-02-10	Isiolo	Bulapesa	Waso	25	Female	3	1	Yes	No	Yes	Yes	No	Yes	No	Yes	No	Yes	No	Yes	No	Yes	No	No	No	No	Yes	No	No	Yes	More severe	No	No	Yes	Yes	No	Yes	Yes	No	Yes	Yes	No	No	No	Yes	No	Yes	No	No
141	2018-02-11	Isiolo	Bulapesa	Pepo la Tumaini	28	Male	4	2	Yes	No	No	Yes	No	Yes	Yes	Yes	No	No	No	No	Yes	Yes	No	No	No	Yes	Yes	No	No	Yes	More severe	No	No	Yes	Yes	Yes	No	Yes	No	Yes	Yes	No	No	No	No	No	Yes	No	No
142	2018-02-11	Isiolo	Bulapesa	Pepo la Tumaini	30	Female	4	1	Yes	No	Yes	No	No	Yes	No	No	No	No	No	Yes	No	No	No	No	No	No	Yes	No	No	Don't Know	Less severe	No	No	Yes	No	Yes	Yes	Yes	No	No	Yes	No	No	No	Yes	No	No	No	No
143	2018-02-11	Isiolo	Bulapesa	Mabatini	33	Male	6	1	Yes	No	Yes	Yes	No	Yes	No	Yes	No	No	No	Yes	No	No	No	No	No	Yes	Yes	No	No	Yes	More severe	No	No	Yes	Yes	Yes	Yes	No	No	Yes	Yes	No	No	No	No	No	Yes	No	No
144	2018-02-11	Isiolo	Bulapesa	Mabatini	38	Female	4	1	Yes	No	Yes	Yes	No	Yes	Yes	No	No	Yes	No	Yes	No	Yes	No	No	No	No	Yes	No	No	Yes	More severe	No	No	Yes	Yes	Yes	No	Yes	No	Yes	Yes	No	No	No	No	No	Yes	No	No
145	2018-02-11	Isiolo	Bulapesa	Mabatini	50	Male	1	0	Yes	No	Yes	No	No	Yes	Yes	Yes	No	No	No	Yes	Yes	No	Yes	No	No	No	Yes	No	No	Yes	More severe	No	No	Yes	Yes	Yes	Yes	Yes	No	Yes	Yes	No	No	No	Yes	No	Yes	No	No
146	2018-02-11	Isiolo	Bulapesa	Mabatini	35	Female	6	0	Yes	No	Yes	Yes	No	Yes	Yes	No	No	No	No	Yes	Yes	No	No	No	No	No	Yes	No	No	Don't Know	More severe	No	No	Yes	No	Yes	Yes	Yes	No	Yes	Yes	No	No	No	No	No	Yes	No	No
147	2018-02-11	Isiolo	Bulapesa	Mabatini	42	Female	2	1	Yes	No	Yes	Yes	Yes	Yes	Yes	Yes	No	No	No	Yes	Yes	Yes	No	No	No	No	Yes	No	No	Yes	More severe	No	No	Yes	Yes	No	Yes	Yes	No	Yes	Yes	No	No	No	Yes	No	Yes	No	No
148	2018-02-11	Isiolo	Bulapesa	Mabatini	15	Female	6	1	Yes	No	Yes	Yes	No	Yes	Yes	Yes	No	Yes	No	Yes	No	Yes	No	No	No	Yes	Yes	No	No	Don't Know	More severe	No	No	Yes	Yes	Yes	Yes	Yes	No	Yes	Yes	No	No	No	Yes	No	Yes	No	No
149	2018-02-11	Isiolo	Bulapesa	Mabatini	32	Male	5	1	Yes	No	Yes	Yes	Yes	Yes	Yes	No	No	Yes	No	Yes	No	Yes	No	No	No	No	Yes	No	No	No	More severe	No	No	Yes	Yes	Yes	No	Yes	No	Yes	Yes	No	No	No	Yes	No	Yes	No	No
150	2018-02-11	Isiolo	Bulapesa	Mabatini	60	Female	2	0	Yes	No	No	No	No	No	No	No	No	No	No	No	No	No	No	No	No	No	No	No	Yes			No	No	No	No	No	No	No	No	No	No	No	No	No	No	No	No	No	Yes
151	2018-02-11	Isiolo	Bulapesa	Ola jarole	40	Female	7	2	Yes	No	Yes	Yes	Yes	Yes	Yes	No	No	No	No	Yes	No	No	No	No	No	No	Yes	No	No	No	More severe	No	No	Yes	Yes	Yes	Yes	Yes	No	No	Yes	No	No	No	Yes	No	No	No	No
152	2018-02-11	Isiolo	Bulapesa	Ola jarole	29	Female	3	2	Yes	No	Yes	Yes	Yes	Yes	Yes	No	No	No	Yes	Yes	No	Yes	No	No	No	No	Yes	No	No	No	More severe	No	No	Yes	Yes	Yes	Yes	Yes	No	Yes	Yes	No	No	No	Yes	No	No	No	No
153	2018-02-11	Isiolo	Bulapesa	Ola jarole	21	Female	9	0	Yes	No	Yes	Yes	Yes	Yes	No	No	No	No	No	Yes	No	No	No	No	No	No	Yes	No	No	No	More severe	No	No	Yes	No	Yes	Yes	Yes	No	No	Yes	No	No	No	Yes	No	No	No	No
154	2018-02-11	Isiolo	Bulapesa	Ola jarole	48	Female	4	1	Yes	No	Yes	Yes	No	Yes	Yes	No	No	No	No	Yes	No	No	No	No	No	No	Yes	No	No	Yes	More severe	No	No	Yes	Yes	Yes	No	Yes	No	Yes	Yes	No	No	No	Yes	No	No	No	No
155	2018-02-11	Isiolo	Bulapesa	Ola jarole	29	Female	4	1	Yes	No	Yes	Yes	Yes	Yes	Yes	No	No	Yes	No	Yes	No	Yes	No	No	No	No	Yes	No	No	No	More severe	No	No	Yes	Yes	Yes	Yes	Yes	No	No	Yes	No	No	No	Yes	No	No	No	No
156	2018-02-11	Isiolo	Bulapesa	Ola jarole	35	Female	8	2	Yes	No	Yes	No	Yes	Yes	Yes	No	No	No	No	Yes	No	No	No	No	No	No	Yes	No	No	No	More severe	No	No	Yes	Yes	Yes	Yes	Yes	No	No	Yes	No	No	No	Yes	No	No	No	No
157	2018-02-11	Isiolo	Bulapesa	Ola jarole	48	Male	10	0	Yes	No	Yes	Yes	No	Yes	Yes	No	No	No	No	Yes	No	No	No	No	No	No	Yes	No	No	No	More severe	No	No	Yes	Yes	Yes	No	Yes	No	Yes	Yes	No	No	No	Yes	No	No	No	No
158	2018-02-11	Isiolo	Bulapesa	Ola jarole	32	Male	2	0	Yes	No	Yes	Yes	Yes	Yes	No	No	No	Yes	No	Yes	No	Yes	No	No	No	No	Yes	No	No	No	More severe	No	No	Yes	Yes	Yes	Yes	Yes	No	No	No	No	No	No	Yes	No	No	No	No
159	2018-02-11	Isiolo	Bulapesa	Ola jarole	19	Female	3	1	Yes	No	Yes	Yes	Yes	Yes	No	No	No	No	No	Yes	No	Yes	No	No	No	No	Yes	No	No	Yes	More severe	No	No	Yes	Yes	Yes	No	Yes	No	No	Yes	No	No	No	Yes	No	No	No	No
160	2018-02-11	Isiolo	Bulapesa	Ola jarole	30	Female	6	0	Yes	No	Yes	Yes	No	Yes	Yes	No	No	No	No	Yes	No	No	Yes	No	No	No	Yes	No	No	No	More severe	No	No	Yes	Yes	Yes	Yes	Yes	No	Yes	Yes	No	No	No	Yes	No	No	No	No
162	2018-02-12	Isiolo	Burat	Kambi Turkana	29	Female	8	2	Yes	No	No	No	No	Yes	No	No	No	No	No	Yes	No	No	No	No	No	No	Yes	No	No	Yes	More severe	No	No	Yes	No	No	No	No	No	No	No	No	No	No	Yes	No	Yes	No	No
161	2018-02-12	Isiolo	Burat	Kambi Turkana	24	Female	7	2	Yes	No	Yes	No	Yes	Yes	Yes	No	Yes	No	No	Yes	Yes	No	Yes	Yes	No	No	Yes	No	No	Yes	More severe	No	No	Yes	No	No	Yes	No	No	No	Yes	No	No	No	No	No	Yes	No	No
163	2018-02-12	Isiolo	Burat	Kambi Turkana	22	Female	3	2	Yes	Yes	No	No	Yes	Yes	No	No	No	No	No	Yes	No	Yes	No	No	No	No	Yes	No	No	No	More severe	No	No	Yes	Yes	No	No	No	No	No	Yes	No	No	No	No	No	Yes	No	No
164	2018-02-12	Isiolo	Burat	Kambi Turkana	36	Female	21	2	Yes	No	No	Yes	Yes	No	No	No	No	No	No	Yes	No	No	No	No	No	No	Yes	No	No	Yes	More severe	No	No	Yes	Yes	No	Yes	No	Yes	No	No	No	No	No	No	No	Yes	No	No
165	2018-02-12	Isiolo	Burat	Kambi Turkana	18	Female	4	1	Yes	No	Yes	No	Yes	Yes	No	No	No	Yes	No	Yes	No	Yes	No	No	No	Yes	No	No	No	Yes	More severe	No	No	Yes	No	No	Yes	No	No	Yes	Yes	No	No	No	No	No	Yes	No	No
166	2018-02-12	Isiolo	Burat	Kambi Turkana	21	Female	5	1	Yes	No	No	No	Yes	No	Yes	No	No	No	Yes	Yes	No	Yes	No	No	No	No	Yes	No	No	No	More severe	No	No	Yes	Yes	Yes	Yes	No	No	No	Yes	No	No	No	No	No	Yes	No	No
167	2018-02-12	Isiolo	Burat	Kambi Turkana	22	Female	3	1	Yes	No	Yes	No	Yes	No	No	Yes	No	No	No	Yes	No	Yes	No	No	No	No	Yes	No	No	Yes	More severe	No	No	Yes	Yes	Yes	Yes	No	Yes	No	No	No	No	No	No	No	Yes	No	No
168	2018-02-12	Isiolo	Burat	Kambi Turkana	16	Female	10	1	Yes	Yes	Yes	No	No	Yes	No	Yes	No	No	No	No	No	No	No	No	No	No	No	No	Yes	Yes	More severe	No	No	Yes	Yes	Yes	No	No	No	No	No	No	No	No	No	No	Yes	No	No
169	2018-02-12	Isiolo	Burat	Kambi Turkana	23	Female	4	1	Yes	No	Yes	No	Yes	Yes	No	Yes	No	No	No	Yes	No	Yes	No	No	No	No	Yes	No	No		More severe	Yes	No	Yes	Yes	Yes	Yes	No	No	No	Yes	No	No	No	No	No	Yes	No	No
170	2018-02-12	Isiolo	Burat	Kambi Turkana	30	Male	4	1	Yes	No	Yes	No	Yes	Yes	No	No	No	No	No	Yes	No	Yes	No	No	No	No	Yes	No	No	Yes	More severe	No	No	Yes	Yes	Yes	No	No	No	No	No	No	No	No	No	No	Yes	No	No
171	2018-02-12	Isiolo	Burat	Kambi Turkana	27	Female	4	1	Yes	No	Yes	Yes	Yes	No	Yes	No	No	No	No	No	No	No	No	No	No	No	No	No	Yes	Yes	More severe	No	No	Yes	No	Yes	Yes	No	No	Yes	Yes	No	No	No	No	No	Yes	No	No
172	2018-02-12	Isiolo	Burat	Kabarnet	24	Female	7	3	Yes	No	Yes	No	No	Yes	No	Yes	No	No	No	Yes	No	No	No	No	No	No	Yes	No	No	Yes	More severe	No	No	Yes	No	Yes	Yes	No	No	No	Yes	No	No	No	Yes	No	Yes	No	No
173	2018-02-12	Isiolo	Burat	Kabarnet	25	Female	6	2	Yes	No	Yes	No	Yes	No	No	No	No	No	No	Yes	No	No	No	No	No	No	Yes	No	No	Yes	More severe	No	No	Yes	No	Yes	Yes	No	No	No	Yes	No	No	No	Yes	No	Yes	No	No
174	2018-02-12	Isiolo	Burat	Kabarnet	22	Female	6	2	Yes	No	Yes	No	No	Yes	Yes	Yes	No	No	No	Yes	No	No	No	No	No	No	Yes	No	No	Yes	More severe	No	No	Yes	No	Yes	Yes	Yes	Yes	No	Yes	No	No	No	Yes	No	Yes	No	No
175	2018-02-12	Isiolo	Bulapesa	Ola bule	32	Female	7	2	Yes	No	Yes	No	No	Yes	No	No	No	No	No	Yes	No	No	No	No	No	No	Yes	No	No	Yes	More severe	No	No	Yes	Yes	No	Yes	No	No	No	Yes	No	No	No	Yes	No	Yes	No	No
251	2018-02-12	Isiolo	Bulapesa	Ola bule	28	Female	16	2	Yes	No	No	No	No	No	No	No	Yes	No	No	Yes	No	No	No	No	No	No	Yes	No	No	No	More severe	Yes	No	No	No	No	No	No	No	No	No	No	No	No	Yes	No	Yes	No	No
252	2018-02-12	Isiolo	Bulapesa	Safi	26	Female	4	2	No	No	Yes	No	No	Yes	Yes	No	No	No	Yes	No	Yes	No	No	No	No	No	Yes	No	No		More severe	Yes	No	No	No	No	No	No	No	No	No	No	No	No	Yes	No	No	No	No
253	2018-02-12	Isiolo	Bulapesa	Safi	36	Female	6	1	Yes	No	No	No	Yes	No	Yes	Yes	No	No	No	Yes	No	No	No	No	Yes	No	Yes	No	No	Don't Know	Equal severity	Yes	No	No	No	No	No	No	No	No	No	No	No	No	Yes	No	Yes	No	No
253	2018-02-12	Isiolo	Bulapesa	Safi	18	Female	4	1	Yes	No	Yes	No	No	Yes	Yes	Yes	No	No	No	Yes	No	No	No	No	No	No	Yes	No	No	No	More severe	No	No	Yes	Yes	Yes	No	Yes	No	No	Yes	No	No	No	Yes	No	Yes	No	No
180	2018-02-13	Isiolo	Oldonyiro	Kipsing	39	Female	6	0	Yes	Yes	Yes	Yes	No	Yes	Yes	No	No	No	No	Yes	No	No	No	No	No	No	Yes	No	No	Yes	More severe	No	No	No	No	Yes	Yes	No	No	Yes	Yes	No	No	No	No	No	Yes	No	No
181	2018-02-13	Isiolo	Oldonyiro	Kipsing	28	Female	6	0	Yes	No	Yes	No	Yes	Yes	No	No	No	No	No	Yes	No	No	No	No	No	No	Yes	No	No	Yes	More severe	No	No	No	Yes	Yes	Yes	No	No	No	No	No	No	No	No	No	Yes	No	No
181	2018-02-13	Isiolo	Oldonyiro	Kipsing	36	Female	4	0	Yes	Yes	Yes	No	No	Yes	No	No	No	No	No	Yes	No	No	No	No	No	No	Yes	No	No	Yes	More severe	No	No	Yes	No	Yes	Yes	No	No	No	No	No	No	No	No	No	Yes	No	No
182	2018-02-13	Isiolo	Oldonyiro	Kipsing	39	Female	7	2	Yes	Yes	Yes	No	Yes	Yes	No	No	No	No	No	Yes	No	No	No	No	No	No	Yes	No	No	Yes	More severe	No	No	Yes	No	Yes	Yes	No	No	Yes	No	No	No	No	No	No	Yes	No	No
184	2018-02-13	Isiolo	Oldonyiro	Kipsing	34	Female	6	0	Yes	Yes	No	No	Yes	Yes	Yes	No	No	No	No	Yes	No	No	No	No	No	No	Yes	No	No	Yes	More severe	No	No	Yes	Yes	Yes	No	Yes	No	No	No	No	No	No	No	No	Yes	No	No
186	2018-02-13	Isiolo	Oldonyiro	Kipsing	29	Male	9	4	Yes	No	Yes	No	Yes	Yes	Yes	No	No	No	No	Yes	No	No	Yes	No	No	No	Yes	No	No	Yes	More severe	No	No	Yes	No	Yes	Yes	No	No	No	No	No	No	No	No	No	Yes	No	No
264	2018-02-13	Isiolo	Oldonyiro	Kipsing	21	Female	8	3	Yes	Yes	Yes	No	Yes	Yes	No	Yes	No	No	No	Yes	No	No	Yes	No	No	No	Yes	No	No	Yes	More severe	No	No	Yes	No	Yes	Yes	No	Yes	No	No	No	No	No	No	No	Yes	No	No
263	2018-02-13	Isiolo	Oldonyiro	Kipsing	52	Female	7	3	Yes	Yes	Yes	No	Yes	Yes	Yes	Yes	No	No	No	Yes	No	No	No	No	No	No	Yes	No	No	Yes	More severe	No	No	Yes	Yes	Yes	No	No	Yes	Yes	Yes	No	No	No	No	No	Yes	No	No
264	2018-02-13	Isiolo	Oldonyiro	Kipsing	24	Female	4	2	Yes	No	No	No	Yes	No	Yes	Yes	No	No	No	Yes	No	Yes	No	No	No	No	Yes	No	No	Yes	More severe	No	No	Yes	Yes	Yes	Yes	No	No	No	No	No	No	No	Yes	No	Yes	No	No
266	2018-02-13	Isiolo	Oldonyiro	Kipsing	22	Female	8	2	Yes	Yes	No	No	Yes	Yes	No	Yes	No	No	No	Yes	No	No	No	No	No	No	Yes	No	No	Yes	More severe	No	No	Yes	No	Yes	No	No	Yes	No	Yes	No	No	No	Yes	No	Yes	No	No
266	2018-02-13	Isiolo	Oldonyiro	Kipsing	22	Male	4	1	Yes	No	No	No	Yes	Yes	Yes	No	No	No	No	Yes	No	No	No	No	No	No	Yes	No	No	Yes	More severe	No	No	Yes	Yes	Yes	Yes	No	No	Yes	No	No	No	No	No	No	Yes	No	No
	2018-02-13	Isiolo	Oldonyiro	Kipsing	18	Female	5	3	Yes	No	Yes	No	Yes	Yes	No	No	No	No	No	Yes	No	No	Yes	No	No	No	Yes	No	No	Yes	More severe	No	No	Yes	Yes	Yes	Yes	Yes	No	No	Yes	No	No	No	Yes	No	Yes	No	No
268	2018-02-13	Isiolo	Oldonyiro	Kipsing	33	Female	5	0	Yes	Yes	Yes	No	Yes	Yes	Yes	No	No	No	No	Yes	No	No	No	No	No	No	Yes	No	No	Yes	More severe	No	No	Yes	No	Yes	Yes	No	No	No	Yes	No	No	No	Yes	No	No	No	No
268	2018-02-13	Isiolo	Oldonyiro	Kipsing	24	Female	6	2	Yes	Yes	Yes	No	Yes	Yes	No	Yes	No	No	No	Yes	No	No	No	No	No	No	Yes	No	No	Yes	More severe	No	No	No	No	Yes	Yes	No	No	No	Yes	No	No	No	Yes	No	Yes	No	No
269	2018-02-13	Isiolo	Oldonyiro	Kipsing	29	Female	6	1	Yes	Yes	No	No	Yes	Yes	No	No	No	No	No	Yes	No	No	No	No	No	No	Yes	No	No	Yes	More severe	No	No	Yes	No	Yes	Yes	No	No	No	No	No	No	Yes	No	No	No	No	No
269	2018-02-13	Isiolo	Oldonyiro	Kipsing	29	Female	7	2	Yes	Yes	No	No	No	Yes	No	No	No	No	No	No	No	No	No	No	No	No	No	No	Yes	Yes	More severe	No	No	Yes	No	Yes	No	No	No	No	No	No	No	No	Yes	No	Yes	No	No
270	2018-02-13	Isiolo	Oldonyiro	Kipsing	22	Female	5	2	Yes	Yes	No	No	No	Yes	No	No	No	No	No	No	No	No	No	No	No	No	No	No	Yes	Yes	More severe	Yes	No	No	No	No	No	No	No	No	No	No	No	No	Yes	No	Yes	No	No
271	2018-02-13	Isiolo	Oldonyiro	Kipsing	40	Female	6	3	Yes	No	No	No	No	Yes	No	No	No	No	No	No	No	No	No	No	No	No	No	No	Yes	Don't Know	More severe	No	No	Yes	No	Yes	Yes	Yes	No	No	Yes	No	No	No	Yes	No	Yes	No	No
272	2018-02-13	Isiolo	Oldonyiro	Kipsing	20	Female	3	1	Yes	Yes	No	No	No	Yes	No	No	No	No	No	Yes	No	Yes	Yes	No	No	No	Yes	No	No	Yes	More severe	No	No	Yes	Yes	Yes	Yes	No	Yes	No	Yes	No	No	No	Yes	No	Yes	No	No
273	2018-02-13	Isiolo	Oldonyiro	Kipsing	30	Male	5	1	Yes	Yes	Yes	No	No	Yes	Yes	No	No	No	No	Yes	No	No	No	No	No	No	Yes	No	No	Yes	More severe	No	No	No	No	Yes	No	No	No	No	No	No	No	Yes	No	No	No	No	No
274	2018-02-13	Isiolo	Oldonyiro	Kipsing	23	Female	8	2	Yes	Yes	Yes	No	Yes	Yes	Yes	Yes	No	No	No	Yes	No	No	Yes	No	No	No	Yes	No	No	Yes	More severe	No	No	Yes	No	Yes	Yes	No	No	No	No	No	No	No	Yes	No	Yes	No	No
275	2018-02-13	Isiolo	Oldonyiro	Kipsing	32	Male	15	7	Yes	Yes	Yes	No	Yes	No	Yes	No	Yes	No	Yes	No	No	No	Yes	No	No	No	Yes	No	No	Yes	More severe	No	No	Yes	Yes	Yes	Yes	Yes	Yes	Yes	Yes	No	No	No	Yes	No	Yes	Yes	No
382	2018-02-14	Isiolo	Burat	Game	19	Female	3	1	Yes	Yes	No	No	Yes	Yes	Yes	No	No	No	No	Yes	No	No	No	No	No	No	Yes	No	No	Don't Know	More severe	No	No	No	No	Yes	Yes	No	Yes	No	No	No	No	No	Yes	No	Yes	No	No
383	2018-02-14	Isiolo	Burat	Game	35	Female	5	1	Yes	No	Yes	No	Yes	Yes	No	No	No	No	No	Yes	No	No	Yes	No	No	No	Yes	No	No	Yes	More severe	No	No	Yes	No	Yes	Yes	No	No	No	Yes	No	No	No	Yes	No	Yes	No	No
384	2018-02-14	Isiolo	Burat	Game	26	Female	6	1	Yes	No	No	Yes	Yes	Yes	Yes	No	No	No	No	Yes	No	No	No	No	No	No	Yes	No	No	Yes	More severe	No	No	Yes	Yes	No	Yes	Yes	No	No	Yes	No	No	No	Yes	No	Yes	No	No
385	2018-02-14	Isiolo	Burat	Game	36	Female	8	2	Yes	Yes	No	Yes	Yes	Yes	Yes	No	No	No	No	Yes	No	No	No	No	No	No	Yes	No	No	Yes	More severe	No	No	Yes	Yes	Yes	No	Yes	No	No	Yes	No	No	No	Yes	No	No	No	No
385	2018-02-14	Isiolo	Burat	Game	23	Female	5	1	Yes	Yes	No	No	Yes	Yes	Yes	No	No	No	No	Yes	No	No	No	No	No	No	Yes	No	No	Yes	More severe	No	No	Yes	Yes	No	Yes	No	No	No	Yes	No	No	No	Yes	No	Yes	No	No
386	2018-02-14	Isiolo	Burat	Game	21	Female	1	0	Yes	No	Yes	No	Yes	Yes	Yes	No	No	Yes	No	Yes	No	No	No	No	No	No	Yes	No	No	Yes	More severe	No	No	Yes	Yes	Yes	Yes	No	No	Yes	Yes	No	No	No	Yes	No	Yes	No	No
387	2018-02-14	Isiolo	Burat	Game	18	Female	5	2	Yes	No	Yes	No	Yes	Yes	No	No	No	No	No	Yes	No	No	No	No	No	No	Yes	No	No	Yes	More severe	No	No	Yes	Yes	Yes	Yes	No	No	No	Yes	No	No	No	Yes	No	Yes	No	No
388	2018-02-14	Isiolo	Burat	Game	30	Male	1	0	Yes	No	Yes	No	Yes	Yes	Yes	No	No	No	No	Yes	No	No	No	No	No	No	Yes	No	No	Yes	More severe	No	No	Yes	Yes	Yes	Yes	No	No	No	Yes	No	No	No	Yes	No	Yes	No	No
389	2018-02-14	Isiolo	Burat	Game	38	Male	5	1	Yes	No	Yes	No	Yes	Yes	Yes	No	No	No	No	Yes	No	No	No	No	No	No	Yes	No	No	Yes	More severe	No	No	Yes	Yes	Yes	Yes	No	No	No	Yes	No	No	No	Yes	No	Yes	No	No
390	2018-02-14	Isiolo	Burat	Game	42	Male	6	0	Yes	Yes	Yes	No	Yes	Yes	Yes	No	No	No	No	Yes	No	No	No	No	No	No	No	No	No	Yes	More severe	No	No	Yes	Yes	Yes	Yes	No	No	No	Yes	No	No	No	Yes	No	No	Yes	No
391	2018-02-14	Isiolo	Burat	Game	42	Male	5	0	Yes	No	Yes	No	Yes	No	Yes	No	No	No	No	Yes	No	No	No	No	No	No	Yes	No	No	Yes	More severe	No	No	No	Yes	Yes	Yes	No	Yes	No	No	No	No	No	Yes	No	Yes	No	No
392	2018-02-14	Isiolo	Burat	Game	35	Female	8	3	Yes	Yes	Yes	No	Yes	Yes	No	Yes	No	No	Yes	Yes	No	No	No	No	No	No	Yes	No	No	Yes	More severe	No	No	Yes	No	Yes	No	No	Yes	No	Yes	No	No	No	Yes	No	Yes	No	No
393	2018-02-14	Isiolo	Burat	Game	27	Male	5	1	Yes	Yes	Yes	No	Yes	Yes	Yes	Yes	No	No	No	Yes	No	No	No	No	No	No	Yes	No	No	Yes	More severe	No	No	Yes	Yes	Yes	Yes	No	No	No	Yes	No	No	No	Yes	No	Yes	No	No
176	2018-02-11	Isiolo	Bulapesa	Bulabao	35	Female	6	3	Yes	No	Yes	No	No	Yes	No	No	No	No	No	Yes	No	No	No	No	No	No	Yes	No	No	Yes	More severe	No	No	Yes	No	Yes	No	No	No	No	No	No	No	No	Yes	No	No	No	No
177	2018-02-11	Isiolo	Bulapesa	Kambi Turkana	35	Female	7	2	Yes	No	Yes	No	No	Yes	No	No	No	No	No	Yes	No	No	No	No	No	No	Yes	No	No	Don't Know	More severe	No	No	No	No	Yes	No	No	No	No	Yes	No	No	No	No	No	Yes	No	No
178	2018-02-11	Isiolo	Bulapesa	Mabatini	14	Female	6	1	Yes	No	No	No	No	Yes	No	No	No	No	No	Yes	No	No	No	No	No	No	Yes	No	No	No	More severe	No	No	Yes	No	No	Yes	Yes	No	No	No	No	No	No	No	No	No	No	Yes
179	2018-02-11	Isiolo	Bulapesa	Mabatini	15	Female	8	4	Yes	No	Yes	No	No	No	Yes	No	No	No	No	Yes	No	No	No	No	No	No	Yes	No	No	No	More severe	No	No	Yes	No	No	No	No	No	No	Yes	No	No	No	Yes	No	No	Yes	No
180	2018-02-11	Isiolo	Bulapesa	Mabatini	23	Female	9	2	Yes	No	No	No	No	Yes	No	No	No	No	No	Yes	No	No	No	No	No	No	Yes	No	No	Yes	More severe	No	No	Yes	No	No	Yes	No	No	No	No	No	No	No	Yes	No	No	No	No
181	2018-02-11	Isiolo	Bulapesa	Mabatini	55	Female	7	0	Yes	No	No	No	No	No	No	Yes	No	No	No	Yes	No	No	No	No	No	No	Yes	No	No	Yes	More severe	No	No	No	No	Yes	No	No	No	Yes	No	Yes	No	No	No	No	Yes	No	No
182	2018-02-11	Isiolo	Bulapesa	Mabatini	27	Female	5	1	Yes	No	Yes	No	No	Yes	No	No	No	No	No	Yes	No	No	No	No	No	No	Yes	No	No	No	More severe	No	No	Yes	No	No	No	No	No	No	Yes	No	No	No	Yes	No	Yes	No	No
183	2018-02-11	Isiolo	Bulapesa	Ola jarole	55	Female	16	2	Yes	No	No	Yes	No	Yes	Yes	No	No	No	No	Yes	No	No	No	No	No	No	Yes	No	No	Yes	More severe	No	No	Yes	No	No	No	Yes	No	No	Yes	No	No	No	Yes	No	Yes	No	No
184	2018-02-11	Isiolo	Bulapesa	Ola jarole	42	Female	7	0	Yes	No	Yes	No	Yes	No	No	Yes	No	No	No	Yes	No	No	No	No	No	No	Yes	No	No	Yes	More severe	No	No	No	No	No	Yes	No	No	Yes	No	No	No	No	Yes	No	No	No	No
185	2018-02-11	Isiolo	Bulapesa	Kula Mawe	16	Female	15	1	Yes	No	No	No	Yes	Yes	No	No	No	No	No	Yes	No	No	No	No	No	No	Yes	No	No	Yes	More severe	No	No	No	No	No	No	No	No	No	Yes	No	No	No	Yes	No	No	No	No
186	2018-02-11	Isiolo	Bulapesa	Ola jarole	65	Female	2	0	Yes	No	Yes	No	No	No	Yes	No	No	No	No	Yes	No	No	Yes	No	No	No	Yes	No	No	Don't Know	More severe	No	No	No	No	Yes	No	No	No	No	No	No	No	No	Yes	No	Yes	No	No
187	2018-02-11	Isiolo	Bulapesa	Ola jarole	25	Female	4	2	Yes	No	No	No	No	Yes	Yes	No	No	No	No	No	No	No	No	No	No	No	No	No	Yes	Don't Know	More severe	No	No	Yes	No	No	Yes	No	No	No	No	No	No	No	Yes	No	No	No	No
188	2018-02-11	Isiolo	Bulapesa	Ola jarole	50	Male	8	1	Yes	No	Yes	No	No	No	Yes	No	No	No	No	Yes	No	Yes	No	No	No	No	Yes	No	No	Yes	More severe	No	No	Yes	Yes	Yes	No	No	No	No	No	No	No	No	Yes	No	Yes	No	No
189	2018-02-11	Isiolo	Bulapesa	Ola jarole	28	Female	7	2	Yes	No	Yes	No	No	No	No	No	No	No	No	Yes	No	No	No	No	No	No	Yes	No	No	Yes	More severe	No	No	Yes	No	No	Yes	No	No	No	No	No	No	No	Yes	No	No	Yes	No
190	2018-02-11	Isiolo	Bulapesa	Ola jarole	29	Female	8	1	Yes	No	Yes	Yes	No	No	No	No	No	No	No	Yes	No	Yes	No	No	No	No	Yes	No	No	Yes	More severe	No	No	Yes	No	Yes	No	No	No	No	No	No	No	No	Yes	No	Yes	No	No
191	2018-02-11	Isiolo	Bulapesa	Ola jarole	35	Female	5	0	Yes	No	Yes	Yes	No	Yes	No	No	No	No	No	Yes	No	No	No	No	No	No	Yes	No	No	Yes	More severe	No	No	No	No	Yes	Yes	No	No	No	No	No	No	No	Yes	No	No	No	No
192	2018-02-11	Isiolo	Bulapesa	Ola jarole	45	Female	6	1	Yes	No	No	Yes	Yes	Yes	No	No	No	No	No	Yes	No	No	No	No	No	No	Yes	No	No	Yes	More severe	No	No	Yes	No	Yes	No	No	No	Yes	No	No	No	No	Yes	No	No	No	No
193	2018-02-11	Isiolo	Bulapesa	Ola jarole	51	Female	6	0	Yes	No	No	No	No	Yes	No	Yes	No	No	No	Yes	No	No	Yes	No	No	No	Yes	No	No	Yes	More severe	No	No	No	No	No	No	No	No	Yes	Yes	Yes	No	No	No	No	Yes	No	No
194	2018-02-11	Isiolo	Bulapesa	Ola jarole	23	Female	4	2	Yes	No	No	Yes	Yes	No	No	Yes	No	No	No	Yes	No	Yes	No	No	No	No	Yes	No	No	No	More severe	No	No	No	No	Yes	Yes	No	No	No	No	Yes	No	No	No	No	Yes	Yes	No
195	2018-02-11	Isiolo	Bulapesa	Ola jarole	32	Female	7	0	Yes	No	No	Yes	Yes	No	No	No	No	No	No	Yes	No	No	No	No	No	No	Yes	No	No	No	More severe	No	No	Yes	Yes	No	No	Yes	No	No	No	No	No	No	Yes	No	No	No	No
1	2018-02-09	Isiolo	Bulapesa	Soko Mjinga	47	Male	6	0	Yes	Yes	No	Yes	No	Yes	Yes	No	No	Yes	No	Yes	No	Yes	No	No	No	No	Yes	No	No	Yes	More severe	No	No	Yes	Yes	Yes	No	No	No	No	No	No	No	No	Yes	No	No	No	No
2	2018-02-09	Isiolo	Bulapesa	Soko Mjinga	30	Female	4	1	Yes	Yes	No	No	No	Yes	No	No	No	No	No	Yes	No	No	No	No	No	No	Yes	No	No	Yes	More severe	No	No	Yes	Yes	Yes	Yes	Yes	No	No	No	No	No	No	Yes	No	No	No	No
3	2018-02-09	Isiolo	Bulapesa	Soko Mjinga	37	Male	6	0	Yes	No	No	No	No	Yes	No	No	No	No	No	No	No	No	No	No	No	Yes	No	No	No	Yes	More severe	No	No	Yes	No	No	No	No	No	No	No	No	No	No	Yes	No	No	No	No
4	2018-02-09	Isiolo	Bulapesa	Soko Mjinga	46	Male	5	0	Yes	Yes	Yes	No	No	Yes	Yes	No	No	No	No	Yes	No	No	No	No	No	No	Yes	No	No	Yes	More severe	No	No	Yes	No	Yes	Yes	No	No	Yes	No	No	No	No	Yes	No	No	No	No
5	2018-02-09	Isiolo	Bulapesa	Soko Mjinga	70	Male	4	0	Yes	Yes	Yes	No	No	Yes	No	No	No	No	No	Yes	No	No	No	No	No	No	Yes	No	No	Yes	More severe	No	No	Yes	No	Yes	No	No	No	No	No	No	No	No	Yes	No	No	No	No
6	2018-02-09	Isiolo	Bulapesa	Kula Mawe	68	Male	2	0	Yes	Yes	Yes	Yes	No	Yes	Yes	No	No	No	No	No	Yes	No	No	Yes	No	No	Yes	No	No	Yes	More severe	No	No	Yes	Yes	No	Yes	No	No	No	No	No	No	No	Yes	No	No	No	No
7	2018-02-09	Isiolo	Bulapesa	Kula Mawe	34	Female	4	1	Yes	Yes	Yes	No	No	Yes	No	No	No	No	No	Yes	No	No	No	No	No	No	Yes	No	No	Yes	More severe	No	No	Yes	No	Yes	No	Yes	No	No	No	No	No	No	Yes	No	No	No	No
8	2018-02-09	Isiolo	Bulapesa	Kula Mawe	25	Female	3	0	Yes	Yes	No	No	No	Yes	No	No	No	No	No	No	No	No	No	No	No	No	No	No	Yes	Yes	More severe	No	No	Yes	Yes	Yes	No	No	No	No	No	No	No	No	Yes	No	No	No	No
9	2018-02-09	Isiolo	Bulapesa	Kula Mawe	32	Female	5	1	Yes	Yes	No	No	No	Yes	No	No	No	No	No	Yes	No	No	No	No	No	No	No	No	No	Yes	More severe	No	No	No	Yes	Yes	No	No	No	No	No	No	No	No	Yes	No	No	No	No
10	2018-02-09	Isiolo	Bulapesa	Kula Mawe	27	Female	3	1	Yes	Yes	Yes	No	No	Yes	No	No	No	No	No	Yes	No	No	No	No	No	No	Yes	No	No	Yes	More severe	No	No	Yes	No	Yes	No	No	No	No	No	No	No	No	Yes	No	No	No	No
11	2018-02-09	Isiolo	Bulapesa	Kula Mawe	35	Female	2	0	Yes	Yes	Yes	No	No	Yes	No	No	No	No	No	Yes	No	No	No	No	No	No	Yes	No	No	Yes	More severe	No	No	Yes	Yes	Yes	No	No	No	No	No	No	No	No	Yes	No	No	No	No
12	2018-02-09	Isiolo	Bulapesa	Kula Mawe	45	Female	5	0	Yes	Yes	Yes	No	No	Yes	No	No	No	No	No	Yes	No	No	No	No	No	No	Yes	No	No	Yes		No	No	No	No	Yes	No	No	No	No	No	No	No	No	Yes	No	No	No	No
13	2018-02-09	Isiolo	Bulapesa	Kula Mawe	35	Female	2	0	Yes	Yes	No	No	No	Yes	No	No	No	No	No	Yes	No	No	No	No	No	No	Yes	No	No	Yes	More severe	No	No	No	No	Yes	No	No	No	No	No	No	No	No	Yes	No	No	No	No
14	2018-02-09	Isiolo	Bulapesa	Kula Mawe	31	Female	1	0	Yes	Yes	No	No	No	Yes	No	No	No	No	No	Yes	No	No	No	No	No	No	No	No	No	No	More severe	No	No	Yes	Yes	Yes	No	No	No	No	Yes	No	No	No	Yes	No	No	No	No
15	2018-02-09	Isiolo	Bulapesa	Millenium	46	Female	4	0	Yes	Yes	Yes	No	No	Yes	Yes	No	No	No	No	Yes	No	No	Yes	No	No	No	Yes	No	No	Yes	More severe	No	No	Yes	Yes	Yes	No	Yes	No	No	Yes	No	No	No	Yes	No	No	No	No
16	2018-02-11	Isiolo	Wabera	Tullu roba	24	Female	5	0	Yes	Yes	No	No	No	Yes	No	No	No	No	No	No	No	No	No	No	No	No	No	No	Yes	Don't Know	More severe	No	No	Yes	No	No	No	No	No	No	No	No	No	No	Yes	No	No	No	No
17	2018-02-11	Isiolo	Wabera	Tullu roba	26	Female	3	0	Yes	Yes	No	No	No	Yes	No	No	No	No	No	Yes	No	Yes	No	No	No	No	Yes	No	No	Yes	More severe	No	No	Yes	No	Yes	Yes	Yes	No	No	No	No	No	No	Yes	No	No	No	No
18	2018-02-11	Isiolo	Wabera	Tullu roba	62	Male	1	0	Yes	Yes	Yes	No	No	Yes	No	No	No	No	No	Yes	No	No	No	No	No	No	Yes	No	No	Yes	More severe	No	No	Yes	No	Yes	No	No	No	No	No	No	No	No	Yes	No	No	No	No
19	2018-02-11	Isiolo	Wabera	Tullu roba	23	Female	7	0	Yes	Yes	Yes	No	No	Yes	Yes	No	No	No	No	No	Yes	No	No	No	No	No	Yes	No	No	Yes	More severe	No	No	Yes	Yes	Yes	No	No	No	No	No	No	No	No	Yes	No	No	No	No
20	2018-02-11	Isiolo	Wabera	Tullu roba	22	Female	5	0	Yes	Yes	Yes	No	No	Yes	No	No	No	No	No	Yes	No	No	No	No	No	No	No	No	No	Yes	More severe	No	No	Yes	Yes	Yes	Yes	Yes	No	No	No	No	No	No	Yes	No	No	No	No
21	2018-02-11	Isiolo	Wabera	Tullu roba	45	Female	5	2	Yes	Yes	Yes	Yes	No	Yes	No	No	No	No	No	Yes	No	No	No	No	No	No	Yes	No	No	Yes	Equal severity	No	No	Yes	No	Yes	No	No	No	No	No	No	No	No	Yes	No	No	No	No
22	2018-02-11	Isiolo	Wabera	Tullu roba	19	Female	3	1	Yes	Yes	Yes	Yes	No	Yes	No	No	No	Yes	Yes	No	Yes	No	No	No	No	No	Yes	No	No	Yes	More severe	No	No	Yes	Yes	No	No	No	No	No	No	No	No	No	Yes	No	No	No	No
23	2018-02-11	Isiolo	Wabera	Tullu roba	31	Female	4	1	Yes	Yes	Yes	No	No	Yes	No	No	No	No	No	Yes	No	No	No	No	No	No	Yes	No	No	Yes	More severe	No	No	Yes	No	Yes	No	No	No	No	No	No	No	No	Yes	No	No	No	No
24	2018-02-11	Isiolo	Wabera	Tullu roba	29	Female	6	1	Yes	Yes	Yes	No	Yes	Yes	Yes	No	No	No	No	Yes	No	No	No	No	No	No	Yes	No	No	Yes	More severe	No	No	Yes	Yes	Yes	No	No	Yes	No	Yes	No	No	No	Yes	No	No	No	No
25	2018-02-11	Isiolo	Wabera	Tullu roba	46	Female	6	2	Yes	Yes	Yes	No	No	Yes	No	No	No	No	No	Yes	No	No	No	No	No	No	Yes	No	No	Yes	Equal severity	No	No	Yes	Yes	Yes	No	Yes	No	No	No	No	No	No	Yes	No	No	No	No
75	2018-02-11	Isiolo	Wabera	Tullu roba	36	Female	8	2	Yes	Yes	Yes	No	No	Yes	Yes	No	No	No	No	Yes	No	No	No	No	No	No	Yes	No	No	Yes	More severe	No	No	Yes	Yes	Yes	Yes	Yes	No	No	Yes	No	No	No	Yes	No	No	No	No
76	2018-02-11	Isiolo	Wabera	Tullu roba	28	Female	5	0	Yes	Yes	Yes	No	No	Yes	Yes	No	No	No	No	Yes	No	No	No	No	No	No	Yes	No	No	Yes	More severe	No	No	Yes	Yes	Yes	No	Yes	No	No	No	No	No	No	Yes	No	No	No	No
77	2018-02-11	Isiolo	Wabera	Tullu roba	52	Female	7	2	Yes	Yes	Yes	Yes	No	Yes	No	No	No	No	No	Yes	No	No	No	No	No	No	No	No	No	Yes	Don't Know	No	No	Yes	No	Yes	Yes	Yes	No	No	No	No	No	No	Yes	No	No	No	No
78	2018-02-11	Isiolo	Wabera	Tullu roba	27	Female	4	1	Yes	Yes	Yes	No	No	Yes	No	No	No	No	No	Yes	No	No	No	No	No	No	No	No	No	Yes	More severe	No	No	Yes	No	Yes	No	No	No	No	No	No	No	No	Yes	No	No	No	No
79	2018-02-11	Isiolo	Wabera	Tullu roba	39	Male	6	1	Yes	Yes	Yes	No	No	Yes	Yes	No	No	No	No	Yes	No	No	No	No	No	No	No	No	No		More severe	No	No	Yes	No	Yes	No	Yes	No	No	No	No	No	No	Yes	No	No	No	No
80	2018-02-11	Isiolo	Wabera	Tullu roba	41	Female	5	0	Yes	Yes	Yes	No	No	Yes	Yes	No	No	No	No	Yes	No	No	No	No	No	No	No	No	No	Yes	More severe	No	No	Yes	No	Yes	No	No	No	No	No	No	No	No	Yes	No	No	No	No
81	2018-02-11	Isiolo	Wabera	Tullu roba	26	Female	3	0	Yes	Yes	No	No	No	Yes	No	No	No	No	No	Yes	No	No	No	No	No	No	No	No	No	Yes	More severe	No	No	Yes	No	Yes	No	No	No	No	No	No	No	No	Yes	No	No	No	No
82	2018-02-11	Isiolo	Wabera	Tullu roba	33	Female	6	1	Yes	Yes	No	No	No	Yes	No	No	No	No	No	Yes	No	No	No	No	No	No	No	No	No	Yes		No	No	Yes	Yes	Yes	No	No	No	No	No	No	No	No	Yes	No	No	No	No
83	2018-02-11	Isiolo	Wabera	Tullu roba	47	Male	8	2	Yes	Yes	No	No	No	Yes	No	No	No	No	No	Yes	No	No	No	No	No	No	Yes	No	No	Yes	More severe	No	No	Yes	Yes	Yes	No	No	No	No	No	No	No	No	Yes	No	No	No	No
84	2018-02-11	Isiolo	Wabera	Tullu roba	21	Female	3	1	Yes	Yes	No	No	No	Yes	No	No	No	No	No	Yes	No	No	No	No	No	No	Yes	No	No		Don't Know	No	No	Yes	No	Yes	No	No	No	No	Yes	No	No	No	Yes	No	No	No	No
85	2018-02-11	Isiolo	Wabera	Tullu roba	37	Female	3	1	Yes	Yes	Yes	No	No	Yes	Yes	No	No	No	Yes	Yes	No	Yes	No	No	No	No	Yes	No	No	Yes	More severe	No	No	Yes	Yes	Yes	No	No	No	No	Yes	No	No	No	Yes	No	No	No	No
86	2018-02-11	Isiolo	Wabera	Tullu roba	30	Female	4	0	Yes	Yes	Yes	No	No	Yes	Yes	No	No	No	Yes	Yes	No	No	No	No	No	No	Yes	No	No	Yes	More severe	No	No	Yes	No	Yes	No	No	No	No	No	No	No	No	Yes	No	No	No	No
87	2018-02-11	Isiolo	Wabera	Tullu roba	40	Female	5	0	Yes	Yes	Yes	No	No	Yes	Yes	No	No	No	No	Yes	No	No	No	No	No	No	No	No	No	Yes	More severe	No	No	Yes	Yes	Yes	No	No	No	No	No	No	No	No	Yes	No	No	No	No
88	2018-02-11	Isiolo	Wabera	Tullu roba	38	Male	8	1	Yes	Yes	No	No	No	Yes	No	No	No	No	No	Yes	No	No	No	No	No	No	Yes	No	No		More severe	No	No	Yes	Yes	Yes	No	No	No	No	No	No	No	No	Yes	No	No	No	No
89	2018-02-11	Isiolo	Wabera	Tullu roba	29	Female	5	2	Yes	Yes	Yes	No	No	Yes	No	No	No	No	No	Yes	No	No	No	No	No	No	Yes	No	No		More severe	No	No	Yes	Yes	Yes	No	No	No	No	No	No	No	No	Yes	No	No	No	No
90	2018-02-11	Isiolo	Wabera	Tullu roba	35	Female	2	0	Yes	Yes	Yes	No	No	Yes	No	No	No	No	No	Yes	No	No	No	No	No	No	Yes	No	No	Yes	More severe	No	No	Yes	Yes	Yes	Yes	Yes	No	No	Yes	No	No	No	Yes	No	No	No	No
91	2018-02-11	Isiolo	Wabera	Tullu roba	68	Female	7	1	Yes	Yes	Yes	No	No	Yes	No	No	No	No	No	Yes	No	No	No	No	No	No	Yes	No	No	Yes	More severe	No	No	Yes	Yes	Yes	No	No	No	No	Yes	No	No	No	Yes	No	No	No	No
92	2018-02-11	Isiolo	Wabera	Tullu roba	33	Female	7	2	Yes	Yes	No	No	No	Yes	No	No	No	No	No	Yes	Yes	No	No	No	No	No	Yes	No	No	Yes	More severe	No	No	Yes	Yes	Yes	Yes	No	No	No	No	No	No	No	Yes	No	No	No	No
93	2018-02-11	Isiolo	Wabera	Tullu roba	39	Female	9	2	Yes	Yes	Yes	No	Yes	Yes	Yes	No	No	No	Yes	Yes	No	No	No	No	No	No	Yes	No	No	Yes	More severe	No	No	Yes	Yes	Yes	No	No	No	No	No	No	No	No	Yes	No	No	No	No
94	2018-02-11	Isiolo	Wabera	Tullu roba	32	Female	5	0	Yes	Yes	No	No	No	Yes	No	No	No	No	No	Yes	No	No	No	No	No	No	No	No	No	Yes	More severe	No	No	Yes	Yes	Yes	No	No	No	No	No	No	No	No	Yes	No	No	No	No
95	2018-02-11	Isiolo	Wabera	Tullu roba	24	Female	4	1	Yes	Yes	Yes	No	No	Yes	No	No	No	No	No	Yes	No	No	No	No	No	No	No	No	No	Yes	More severe	No	No	Yes	Yes	Yes	No	No	No	No	No	No	No	No	Yes	No	No	No	No
96	2018-02-11	Isiolo	Wabera	Tullu roba	25	Female	3	1	Yes	Yes	Yes	No	No	Yes	No	No	No	No	Yes	Yes	No	No	No	No	No	No	No	No	No	Yes	More severe	No	No	No	No	Yes	No	No	No	No	No	No	No	No	Yes	No	No	No	No
97	2018-02-12	Isiolo	Wabera	Water	25	Female	5	1	Yes	Yes	Yes	No	No	Yes	No	No	No	No	Yes	Yes	No	No	No	No	No	No	Yes	No	No	Yes	More severe	No	No	Yes	No	Yes	No	No	No	No	No	No	No	No	Yes	No	No	No	No
98	2018-02-12	Isiolo	Wabera	Tullu roba	41	Female	8	1	Yes	Yes	Yes	No	No	Yes	No	No	No	No	Yes	Yes	No	No	No	No	No	No	No	No	No	Yes	More severe	No	No	Yes	No	Yes	No	No	No	No	No	No	No	No	Yes	No	No	No	No
99	2018-02-12	Isiolo	Wabera	Soweto	55	Female	7	0	Yes	Yes	Yes	No	No	No	No	No	No	No	No	Yes	No	No	No	No	No	No	Yes	No	No		More severe	No	No	Yes	No	Yes	No	No	No	No	No	No	No	No	Yes	No	No	No	No
100	2018-02-12	Isiolo	Wabera	Soweto	28	Female	5	1	Yes	Yes	Yes	Yes	No	No	No	No	No	No	No	Yes	No	No	No	No	No	No	No	No	No	Yes	More severe	No	No	Yes	Yes	Yes	No	No	No	No	No	No	No	No	Yes	No	No	No	No
301	2018-02-12	Isiolo	Wabera	Soweto	31	Female	6	2	Yes	Yes	Yes	No	No	Yes	No	No	No	No	No	Yes	No	No	No	No	No	No	No	No	No		More severe	No	No	Yes	Yes	Yes	No	No	No	No	No	No	No	No	Yes	No	No	No	No
302	2018-02-12	Isiolo	Wabera	Soweto	43	Female	6	1	Yes	Yes	Yes	No	No	Yes	Yes	No	No	No	No	Yes	No	No	No	No	No	No	Yes	No	No	Yes	More severe	No	No	Yes	No	Yes	No	No	No	No	No	No	No	No	Yes	No	No	No	No
303	2018-02-12	Isiolo	Wabera	Water	21	Female	3	1	Yes	Yes	Yes	No	No	Yes	No	No	No	No	No	Yes	No	No	No	No	No	No	No	No	No	Yes	More severe	No	No	Yes	No	Yes	No	No	No	No	No	No	No	No	Yes	No	No	No	No
304	2018-02-12	Isiolo	Wabera	Water	38	Female	6	2	Yes	Yes	No	No	No	Yes	No	No	No	No	No	No	Yes	No	No	No	No	No	Yes	No	No	Yes	More severe	No	No	Yes	Yes	Yes	Yes	No	No	No	No	No	No	No	Yes	No	No	No	No
305	2018-02-12	Isiolo	Wabera	Water	32	Female	6	2	Yes	Yes	Yes	No	No	Yes	No	No	No	No	No	Yes	No	No	No	No	No	No	Yes	No	No	Yes	More severe	No	No	Yes	No	Yes	No	No	No	No	No	No	No	No	Yes	No	No	No	No
306	2018-02-12	Isiolo	Wabera	Water	38	Female	6	0	Yes	Yes	Yes	No	No	Yes	Yes	No	No	No	No	Yes	No	No	No	No	No	No	Yes	No	No	Yes	More severe	No	No	Yes	No	Yes	No	No	No	No	No	No	No	No	Yes	No	No	No	No
306	2018-02-12	Isiolo	Wabera	Water	26	Female	5	1	Yes	Yes	No	No	No	Yes	No	No	No	No	No	No	Yes	No	No	No	No	No	No	No	No	Yes	More severe	No	No	Yes	No	Yes	No	No	No	No	No	No	No	No	Yes	No	No	No	No
307	2018-02-12	Isiolo	Wabera	Water	31	Female	3	0	Yes	Yes	Yes	No	No	Yes	No	No	No	No	No	Yes	No	No	No	No	No	No	Yes	No	No	Yes	More severe	No	No	Yes	No	Yes	No	No	No	No	No	No	No	No	Yes	No	No	No	No
307	2018-02-12	Isiolo	Wabera	Water	28	Female	6	0	Yes	Yes	Yes	No	No	Yes	Yes	No	No	No	No	Yes	No	No	No	No	No	No	Yes	No	No	Yes	More severe	No	No	Yes	No	Yes	Yes	No	No	Yes	Yes	No	No	No	Yes	No	No	No	No
308	2018-02-12	Isiolo	Wabera	Kiwanjani	46	Female	6	1	Yes	Yes	No	No	No	Yes	No	No	No	No	No	Yes	No	No	No	No	No	No	No	No	No	Yes	Equal severity	No	No	Yes	No	Yes	Yes	No	No	No	Yes	No	No	No	Yes	No	No	No	No
309	2018-02-12	Isiolo	Wabera	Kiwanjani	28	Female	4	1	Yes	Yes	Yes	No	No	Yes	Yes	Yes	No	No	No	Yes	No	No	No	No	No	No	Yes	No	No	Yes	More severe	No	No	Yes	Yes	Yes	No	No	No	No	No	No	No	No	Yes	No	No	No	No
310	2018-02-12	Isiolo	Wabera	Kiwanjani	35	Female	5	1	Yes	Yes	Yes	No	No	Yes	No	No	No	No	No	Yes	No	No	No	No	No	No	No	No	No	Yes	More severe	No	No	Yes	Yes	No	No	No	No	No	No	No	No	No	Yes	No	No	No	No
311	2018-02-12	Isiolo	Wabera	Kiwanjani	39	Female	6	1	Yes	Yes	Yes	No	No	Yes	No	No	No	No	No	Yes	No	No	No	No	No	No	No	No	No		More severe	No	No	Yes	No	Yes	No	No	No	No	No	No	No	No	Yes	No	No	No	No
311	2018-02-12	Isiolo	Wabera	Kiwanjani	23	Female	3	0	Yes	Yes	Yes	No	No	Yes	No	No	No	No	No	Yes	No	No	No	No	No	No	No	No	No	Yes	More severe	No	No	Yes	No	Yes	No	No	No	No	No	No	No	No	Yes	No	No	No	No
312	2018-02-12	Isiolo	Wabera	Kiwanjani	31	Female	4	1	Yes	Yes	Yes	No	No	No	No	No	No	No	No	Yes	No	No	No	No	No	No	No	No	No	Yes	More severe	No	No	Yes	No	Yes	No	No	No	No	Yes	No	No	No	Yes	No	No	No	No
313	2018-02-12	Isiolo	Wabera	Kiwanjani	21	Female	3	1	Yes	Yes	Yes	No	No	Yes	No	No	No	No	No	Yes	No	No	No	No	No	No	No	No	No	Yes	Equal severity	No	No	Yes	No	Yes	No	No	No	Yes	No	No	No	No	Yes	No	No	No	No
314	2018-02-12	Isiolo	Wabera	Kiwanjani	42	Female	8	2	Yes	Yes	Yes	No	No	Yes	No	Yes	No	No	No	Yes	No	No	No	No	No	No	No	No	No	Yes	More severe	No	No	Yes	Yes	No	No	No	No	No	No	No	No	No	Yes	No	No	No	No
315	2018-02-12	Isiolo	Wabera	Kiwanjani	38	Female	7	1	Yes	Yes	Yes	No	No	Yes	No	No	No	No	No	Yes	No	No	No	No	No	No	Yes	No	No	Yes	More severe	No	No	Yes	Yes	Yes	No	No	No	No	No	No	No	No	Yes	No	No	No	No
316	2018-02-12	Isiolo	Wabera	Kiwanjani	28	Female	3	1	Yes	Yes	Yes	No	No	Yes	No	No	No	No	No	Yes	No	No	No	No	No	No	Yes	No	No	Yes	More severe	No	No	Yes	No	Yes	No	No	No	No	No	No	No	No	Yes	No	No	No	No
317	2018-02-12	Isiolo	Wabera	Kiwanjani	29	Female	5	0	Yes	Yes	Yes	No	No	Yes	No	No	No	No	No	Yes	No	No	No	No	No	No	Yes	No	No	Yes	More severe	No	No	Yes	No	Yes	No	No	No	No	No	No	No	No	Yes	No	No	No	No
318	2018-02-12	Isiolo	Wabera	Water	24	Female	4	1	Yes	Yes	Yes	No	No	Yes	No	No	No	No	No	Yes	No	No	No	No	No	No	Yes	No	No	Yes	More severe	No	No	Yes	No	No	No	No	No	No	Yes	No	No	No	Yes	No	No	No	No
319	2018-02-12	Isiolo	Wabera	Wabera	23	Female	4	1	Yes	No	Yes	No	Yes	No	No	No	No	No	No	Yes	No	No	No	No	No	No	Yes	No	No	Yes	More severe	No	No	Yes	Yes	No	No	No	No	No	No	No	No	No	Yes	No	No	No	No
320	2018-02-12	Isiolo	Wabera	Kiwanjani	28	Female	4	0	Yes	Yes	Yes	No	No	Yes	No	No	No	No	No	Yes	No	No	No	No	No	No	No	No	No	Yes	Equal severity	No	No	Yes	Yes	Yes	No	No	No	No	No	No	No	No	Yes	No	No	No	No
321	2018-02-12	Isiolo	Wabera	Kiwanjani	39	Female	2	0	Yes	Yes	Yes	No	No	Yes	No	No	No	No	Yes	Yes	No	No	No	No	No	No	No	No	No	Yes	More severe	No	No	Yes	Yes	Yes	No	No	No	No	No	No	No	No	Yes	No	No	No	No
322	2018-02-12	Isiolo	Wabera	Kiwanjani	36	Female	5	1	Yes	Yes	Yes	No	No	Yes	Yes	No	No	No	No	Yes	No	No	No	No	No	No	Yes	No	No	Yes	Equal severity	No	No	Yes	Yes	Yes	No	No	Yes	Yes	No	No	No	No	Yes	No	No	No	No
323	2018-02-12	Isiolo	Wabera	Kiwanjani	43	Female	6	1	Yes	Yes	Yes	No	No	Yes	No	No	No	No	No	Yes	No	No	No	No	No	No	Yes	No	No	Yes	More severe	No	No	Yes	Yes	Yes	No	No	No	No	No	No	No	No	Yes	No	No	No	No
324	2018-02-12	Isiolo	Wabera	Kiwanjani	29	Female	5	1	Yes	Yes	Yes	No	No	Yes	No	No	No	No	No	Yes	No	No	No	No	No	No	Yes	No	No	Yes	More severe	No	No	Yes	Yes	Yes	No	No	No	No	No	No	No	No	Yes	No	No	No	No
325	2018-02-12	Isiolo	Wabera	Kiwanjani	21	Male	3	1	Yes	Yes	Yes	No	No	Yes	No	No	No	No	Yes	Yes	No	No	No	Yes	No	No	Yes	No	No	Yes	More severe	No	No	Yes	No	Yes	Yes	Yes	No	No	No	No	No	No	Yes	No	No	No	No
326	2018-02-12	Isiolo	Wabera	Kiwanjani	35	Female	6	1	Yes	Yes	Yes	No	No	Yes	No	Yes	No	No	Yes	Yes	No	Yes	Yes	No	No	No	Yes	No	No		More severe	No	No	Yes	Yes	Yes	Yes	Yes	No	No	No	No	No	No	Yes	No	No	No	No
327	2018-02-12	Isiolo	Wabera	Kiwanjani	26	Female	4	0	Yes	Yes	Yes	No	No	Yes	No	No	No	No	No	Yes	No	No	No	No	No	No	Yes	No	No	Yes	More severe	No	No	Yes	No	Yes	Yes	No	No	No	No	No	No	No	Yes	No	No	No	No
328	2018-02-12	Isiolo	Wabera	Kiwanjani	45	Female	7	0	Yes	Yes	No	No	No	Yes	No	No	No	No	No	Yes	No	No	No	No	No	No	Yes	No	No	Yes	More severe	No	No	Yes	Yes	Yes	No	No	No	No	No	No	No	No	Yes	No	No	No	No
329	2018-02-12	Isiolo	Wabera	Wabera	38	Female	6	0	Yes	Yes	Yes	No	No	Yes	No	No	No	No	No	Yes	Yes	No	No	No	No	No	Yes	No	No	Yes	More severe	No	No	Yes	No	Yes	No	Yes	No	No	No	No	No	No	Yes	No	No	No	No
330	2018-02-13	Isiolo	Oldonyiro	Ndebes	48	Female	5	1	Yes	Yes	Yes	No	No	Yes	Yes	No	No	No	No	Yes	No	No	No	No	No	No	Yes	No	No	Yes	More severe	No	No	Yes	Yes	Yes	No	No	No	No	No	No	No	No	Yes	No	No	No	No
331	2018-02-13	Isiolo	Oldonyiro	Ndebes	25	Female	7	2	Yes	Yes	No	No	No	Yes	No	No	No	No	No	Yes	No	No	No	No	No	No	No	No	No	Yes	More severe	No	No	Yes	No	Yes	No	No	No	No	No	No	No	No	Yes	No	No	No	No
332	2018-02-13	Isiolo	Oldonyiro	Ndebes	30	Female	7	2	Yes	Yes	No	No	No	Yes	No	No	No	No	No	Yes	No	No	No	No	No	No	No	No	No	Yes	Don't Know	Yes	No	No	No	No	No	No	No	No	No	No	No	No	Yes	No	No	No	No
333	2018-02-13	Isiolo	Oldonyiro	Ndebes	23	Female	5	1	Yes	Yes	Yes	No	No	No	No	No	No	No	No	Yes	No	No	No	No	No	No	No	No	No	Yes	More severe	No	No	Yes	No	No	No	No	No	No	No	No	No	No	Yes	No	No	No	No
334	2018-02-13	Isiolo	Oldonyiro	Ndebes	31	Female	6	1	Yes	Yes	No	No	No	Yes	No	No	No	No	No	Yes	No	No	No	No	No	No	No	No	No	Yes	More severe	No	No	Yes	No	Yes	No	No	No	No	No	No	No	No	Yes	No	No	No	No
335	2018-02-13	Isiolo	Oldonyiro	Ndebes	35	Female	7	2	Yes	Yes	No	No	No	Yes	No	No	No	No	No	Yes	No	No	No	No	No	No	No	No	No	Yes	More severe	No	No	Yes	No	Yes	No	No	No	No	No	No	No	No	Yes	No	No	No	No
336	2018-02-13	Isiolo	Oldonyiro	Ndebes	34	Female	5	0	Yes	Yes	No	No	No	Yes	No	No	No	No	No	Yes	No	No	No	No	No	No	Yes	No	No	Yes	More severe	No	No	Yes	No	Yes	No	No	No	No	No	No	No	No	Yes	No	No	No	No
337	2018-02-13	Isiolo	Oldonyiro	Ndebes	35	Female	7	0	Yes	No	No	No	No	Yes	No	No	No	No	No	Yes	No	No	No	No	No	No	No	No	No	Yes	More severe	No	No	Yes	No	Yes	No	No	No	No	No	No	No	No	Yes	No	No	No	No
338	2018-02-13	Isiolo	Oldonyiro	Ndebes	31	Female	5	1	Yes	No	No	No	No	Yes	No	No	No	No	No	Yes	No	No	No	No	No	No	No	No	No	Yes	More severe	No	No	Yes	No	Yes	No	No	No	No	No	No	No	No	Yes	No	No	No	No
339	2018-02-13	Isiolo	Oldonyiro	Ndebes	41	Female	6	1	Yes	Yes	No	No	No	Yes	No	No	No	No	No	Yes	No	No	No	No	No	No	No	No	No	Yes	More severe	No	No	Yes	No	No	No	No	No	No	No	No	No	No	Yes	No	No	No	No
340	2018-02-13	Isiolo	Oldonyiro	Ndebes	29	Female	9	1	Yes	Yes	Yes	No	No	Yes	No	No	No	No	No	Yes	No	No	No	No	No	No	No	No	No	Yes	More severe	No	No	Yes	No	Yes	No	No	No	No	No	No	No	No	Yes	No	No	No	No
341	2018-02-13	Isiolo	Oldonyiro	Ndebes	65	Female	5	0	Yes	No	No	No	No	Yes	No	No	No	No	No	No	No	No	No	No	No	No	No	No	Yes	Yes	More severe	No	No	Yes	No	Yes	No	No	No	No	No	No	No	No	Yes	No	No	No	No
442	2018-02-13	Isiolo	Oldonyiro	Ndebes	35	Female	6	1	Yes	No	Yes	No	No	Yes	No	No	No	No	No	Yes	No	No	No	No	No	No	Yes	No	No		More severe	No	No	Yes	No	Yes	No	No	No	No	No	No	No	No	Yes	No	No	No	No
343	2018-02-13	Isiolo	Oldonyiro	Ndebes	24	Female	6	1	Yes	Yes	No	No	No	Yes	No	No	No	No	No	Yes	No	No	No	No	No	No	Yes	No	No	Yes	More severe	No	No	Yes	No	Yes	No	No	No	No	No	No	No	No	Yes	No	No	No	No
344	2018-02-13	Isiolo	Oldonyiro	Ndebes	32	Female	7	1	Yes	Yes	Yes	No	No	Yes	No	No	No	No	No	Yes	No	No	No	No	No	No	Yes	No	No	Yes	More severe	No	No	Yes	No	Yes	No	No	No	No	No	No	No	No	Yes	No	No	No	No
345	2018-02-13	Isiolo	Oldonyiro	Ndebes	38	Female	6	2	Yes	Yes	Yes	No	No	Yes	No	No	No	No	No	Yes	No	No	No	No	No	No	No	No	No		More severe	No	No	Yes	No	No	No	No	No	No	No	No	No	No	Yes	No	No	No	No
346	2018-02-13	Isiolo	Oldonyiro	Ndebes	38	Female	7	1	Yes	Yes	Yes	No	No	Yes	No	No	No	No	No	Yes	No	No	No	No	No	No	No	No	No	Yes	More severe	No	No	Yes	Yes	Yes	No	No	No	No	No	No	No	No	Yes	No	No	No	No
347	2018-02-13	Isiolo	Oldonyiro	Ndebes	23	Female	4	2	Yes	Yes	Yes	No	No	Yes	No	No	No	No	No	Yes	No	No	No	No	No	No	Yes	No	No	Yes	More severe	No	No	Yes	No	Yes	No	No	No	No	No	No	No	No	Yes	No	No	No	No
348	2018-02-13	Isiolo	Oldonyiro	Ndebes	37	Female	6	1	Yes	Yes	Yes	No	No	Yes	No	No	No	No	No	Yes	No	No	No	No	No	No	Yes	No	No	Yes	More severe	No	No	Yes	Yes	Yes	No	No	No	No	No	No	No	No	Yes	No	No	No	No
349	2018-02-14	Isiolo	Ngaremara	Ngaremara	28	Female	9	2	Yes	Yes	Yes	No	No	Yes	Yes	No	No	No	No	Yes	No	No	No	No	No	No	Yes	No	No	Yes	More severe	No	No	Yes	No	Yes	Yes	Yes	No	No	No	No	No	No	Yes	No	No	No	No
350	2018-02-14	Isiolo	Ngaremara	Ngaremara	31	Female	7	1	Yes	Yes	Yes	No	No	Yes	Yes	No	No	No	No	Yes	No	No	No	No	No	No	Yes	No	No	Yes	More severe	No	No	Yes	Yes	Yes	Yes	Yes	No	No	Yes	No	No	No	Yes	No	No	No	No
371	2018-02-14	Isiolo	Ngaremara	Ngaremara	27	Female	3	2	Yes	Yes	Yes	Yes	No	Yes	No	No	No	No	No	Yes	No	No	No	No	No	No	Yes	No	No	Yes	More severe	No	No	Yes	Yes	Yes	Yes	No	No	No	No	No	No	No	Yes	No	No	No	No
372	2018-02-14	Isiolo	Ngaremara	Ngaremara	60	Male	8	2	Yes	Yes	Yes	No	No	No	No	No	No	No	No	Yes	No	No	No	No	No	No	Yes	No	No	Yes	More severe	No	No	Yes	Yes	Yes	Yes	No	No	No	No	No	No	No	Yes	No	No	No	No
373	2018-02-14	Isiolo	Ngaremara	Ngaremara	36	Female	6	1	Yes	Yes	Yes	No	No	Yes	No	No	No	No	No	Yes	No	No	No	No	No	No	Yes	No	No	Yes	More severe	No	No	Yes	Yes	Yes	No	No	No	No	No	No	No	No	Yes	No	No	No	No
374	2018-02-14	Isiolo	Ngaremara	Ngaremara	20	Female	4	2	Yes	Yes	Yes	No	No	Yes	No	No	No	No	No	Yes	No	No	No	No	No	No	Yes	No	No	Yes	More severe	Yes	No	No	No	No	No	No	No	No	No	No	No	No	Yes	No	No	No	No
375	2018-02-14	Isiolo	Ngaremara	Ngaremara	22	Female	8	1	Yes	Yes	Yes	No	No	Yes	No	No	No	No	No	Yes	No	No	No	No	No	No	Yes	No	No	Yes	More severe	No	No	No	Yes	Yes	No	No	No	No	No	No	No	Yes	Yes	No	No	No	No
376	2018-02-14	Isiolo	Ngaremara	Ngaremara	38	Female	9	1	Yes	Yes	Yes	Yes	No	Yes	Yes	Yes	No	No	No	Yes	No	No	No	No	No	No	Yes	No	No	Yes	More severe	No	No	Yes	Yes	Yes	No	No	No	No	No	No	No	No	Yes	No	No	No	No
377	2018-02-14	Isiolo	Ngaremara	Ngaremara		Male	7	2	Yes	Yes	No	No	Yes	Yes	No	Yes	No	No	No	Yes	No	No	No	No	No	No	Yes	No	No	Yes	More severe	No	No	No	Yes	Yes	Yes	No	No	No	No	No	No	No	Yes	No	No	No	No
378	2018-02-14	Isiolo	Ngaremara	Ngaremara		Female	4	0	Yes	Yes	Yes	Yes	Yes	Yes	Yes	No	No	No	No	Yes	No	No	No	No	No	No	Yes	No	No	Yes	More severe	No	No	No	Yes	Yes	Yes	No	No	Yes	No	No	No	No	Yes	No	No	No	No
379	2018-02-14	Isiolo	Ngaremara	Ngaremara	50	Female	7	0	Yes	Yes	Yes	No	No	Yes	No	No	No	No	No	Yes	No	No	No	No	No	No	Yes	No	No	Yes	More severe	No	No	Yes	Yes	Yes	No	No	No	No	No	No	No	No	Yes	No	No	No	No
379	2018-02-14	Isiolo	Ngaremara	Ngaremara	29	Female	4	1	Yes	Yes	No	No	No	No	No	No	No	No	No	No	No	No	No	No	No	No	No	No	No			No	No	No	No	No	No	No	No	No	No	No	No	No	No	No	No	No	No
380	2018-02-14	Isiolo	Ngaremara	Ngaremara	28	Female	6	1	Yes	Yes	Yes	No	Yes	No	No	No	No	No	No	Yes	No	No	No	No	No	No	No	No	No	Yes	More severe	No	No	Yes	Yes	Yes	No	No	No	No	No	No	No	No	Yes	No	No	No	No
381	2018-02-14	Isiolo	Ngaremara	Ngaremara	21	Female	4	2	Yes	Yes	Yes	No	No	Yes	Yes	No	No	No	No	Yes	No	No	No	No	No	No	Yes	No	No	Yes	More severe	No	No	Yes	Yes	Yes	No	No	No	No	No	No	No	No	Yes	No	No	No	No
26	2019-02-09	Isiolo	Bulapesa	Safi	28	Female	3	0	Yes	Yes	No	No	No	No	No	No	No	No	No	No	No	No	No	No	No	No	No	No	No	Yes	More severe	No	No	Yes	No	No	No	No	No	No	No	No	No	No	Yes	No	No	No	No
27	2018-02-09	Isiolo	Bulapesa	Safi	30	Female	1	0	Yes	No	No	No	No	No	No	No	No	No	No	Yes	No	No	No	No	No	No	No	No	No	Yes	More severe	No	No	Yes	No	No	No	No	No	No	No	No	No	No	Yes	No	No	No	No
28	2018-02-09	Isiolo	Bulapesa	Safi	24	Female	4	2	Yes	No	Yes	Yes	No	Yes	No	Yes	No	No	No	Yes	No	No	No	No	No	No	No	No	No	Yes	More severe	No	No	Yes	Yes	Yes	No	Yes	No	No	No	No	No	No	Yes	No	No	No	No
29	2018-02-09	Isiolo	Bulapesa	Safi	27	Female	2	0	Yes	Yes	No	No	No	No	No	No	No	No	No	No	No	No	Yes	No	No	No	No	No	No	Yes	More severe	No	No	No	No	No	Yes	Yes	No	No	Yes	No	No	No	Yes	No	No	No	No
30	2018-02-09	Isiolo	Bulapesa	Safi	26	Female	2	0	Yes	No	Yes	No	Yes	No	No	No	No	No	No	Yes	No	Yes	Yes	No	No	Yes	No	No	No	Yes	More severe	No	No	No	No	Yes	Yes	No	No	Yes	Yes	No	No	No	Yes	No	No	No	No
31	2018-02-09	Isiolo	Bulapesa	Safi	32	Female	4	1	Yes	No	No	No	No	Yes	No	No	No	No	No	Yes	No	No	No	No	No	No	Yes	No	No	Yes	More severe	No	No	Yes	No	Yes	No	No	No	No	No	No	No	No	Yes	No	No	No	No
32	2018-02-09	Isiolo	Bulapesa	Safi	32	Female	4	0	Yes	Yes	No	No	No	No	No	No	No	No	No	Yes	No	No	No	No	No	No	Yes	No	No	Yes	More severe	No	No	No	No	Yes	No	No	No	No	No	No	No	No	Yes	No	No	No	No
33	2018-02-09	Isiolo	Bulapesa	Safi	26	Female	5	2	Yes	Yes	No	No	No	Yes	No	No	No	No	No	Yes	No	No	No	No	No	No	Yes	No	No	Yes	More severe	No	No	Yes	No	No	Yes	Yes	No	No	No	No	No	No	Yes	No	No	No	No
34	2018-02-09	Isiolo	Bulapesa	Safi	34	Female	7	0	Yes	No	No	No	No	Yes	No	No	No	No	No	Yes	No	No	Yes	No	No	No	No	No	No			No	No	Yes	No	No	No	No	No	No	No	No	No	No	Yes	No	No	No	No
35	2018-02-09	Isiolo	Bulapesa	Safi	33	Female	8	2	Yes	No	No	No	No	Yes	No	No	No	No	No	No	No	No	No	No	No	Yes	No	No	No	Yes	More severe	No	No	Yes	Yes	No	No	No	No	No	No	No	No	No	Yes	No	No	No	No
36	2018-02-09	Isiolo	Bulapesa	Safi	35	Female	6	1	Yes	No	No	No	No	No	Yes	No	No	No	No	No	No	No	No	No	No	No	No	No	No	Yes	More severe	No	No	No	No	No	No	Yes	Yes	Yes	Yes	No	No	No	Yes	No	No	No	No
37	2018-02-09	Isiolo	Bulapesa	Safi	35	Female	4	0	Yes	No	No	Yes	No	Yes	No	No	No	No	No	No	No	No	No	No	No	No	No	No	No	Yes	Less severe	No	No	Yes	No	No	Yes	Yes	No	No	Yes	No	No	No	Yes	No	No	No	No
38	2018-02-09	Isiolo	Bulapesa	Safi	25	Female	12	1	Yes	Yes	Yes	Yes	No	Yes	No	No	No	No	No	Yes	No	No	No	No	No	No	Yes	No	No	Yes	More severe	No	No	Yes	Yes	No	No	No	No	No	No	No	No	No	Yes	No	No	No	No
39	2018-02-09	Isiolo	Bulapesa	Safi	29	Female	5	2	Yes	Yes	No	No	No	Yes	No	Yes	No	No	No	Yes	No	No	Yes	No	No	No	No	No	No	Yes	More severe	No	No	No	No	Yes	No	No	No	No	No	No	No	No	Yes	No	No	No	No
40	2018-02-09	Isiolo	Bulapesa	Safi	34	Female	5	2	Yes	No	Yes	No	No	Yes	No	No	No	No	No	Yes	No	No	No	No	No	No	Yes	No	No	Yes	More severe	No	No	Yes	No	Yes	No	No	No	Yes	Yes	No	No	No	Yes	No	No	No	No
41	2018-02-09	Isiolo	Bulapesa	Safi	38	Female	7	0	Yes	No	No	No	No	Yes	No	No	No	No	No	No	No	No	No	No	No	No	No	No	No	Yes	Don't Know	No	No	Yes	No	Yes	Yes	Yes	No	No	No	No	No	No	Yes	No	No	No	No
42	2018-02-09	Isiolo	Bulapesa	Safi	24	Female	5	3	Yes	Don't Know	No	No	No	No	No	No	No	No	No	No	No	No	No	No	No	No	No	No	No	Don't Know	Don't Know	No	No	Yes	No	Yes	No	No	No	No	Yes	No	No	No	Yes	No	No	No	No
43	2018-02-09	Isiolo	Bulapesa	Safi	26	Female	5	0	Yes	No	No	No	No	No	No	No	No	No	No	No	No	No	No	No	No	No	No	No	No	Yes	Less severe	No	No	No	No	No	No	No	No	No	No	No	No	No	Yes	No	No	No	No
44	2018-02-09	Isiolo	Bulapesa	Safi	68	Male	35	6	Yes	Don't Know	No	No	No	No	No	No	No	No	No	No	No	No	No	No	No	No	No	No	No	Don't Know	Don't Know	No	No	No	No	No	No	No	No	No	No	No	No	No	Yes	No	No	No	No
45	2018-02-09	Isiolo	Bulapesa	Safi	40	Female	9	0	Yes	Yes	Yes	No	No	Yes	Yes	No	No	No	No	Yes	No	No	No	No	No	No	Yes	No	No	Yes	More severe	No	No	No	Yes	Yes	No	No	Yes	Yes	Yes	No	No	No	Yes	No	No	No	No
46	2018-02-09	Isiolo	Bulapesa	Safi	70	Female	1	0	Yes	Yes	No	No	No	No	No	No	No	No	No	Yes	No	No	No	No	No	No	Yes	No	No	Yes	More severe	No	No	No	No	No	No	No	No	No	No	No	No	No	Yes	No	No	No	No
47	2018-02-10	Isiolo	Bulapesa	Safi	26	Female	5	0	Yes	No	Yes	No	No	Yes	Yes	No	No	No	No	Yes	No	No	No	No	No	No	No	No	No	Yes	More severe	No	No	Yes	No	Yes	No	No	No	No	No	No	No	No	Yes	No	No	No	No
48	2018-02-10	Isiolo	Bulapesa	Safi	20	Female	4	2	Yes	No	Yes	No	No	Yes	Yes	No	No	No	No	Yes	No	No	No	No	No	No	Yes	No	No	Yes	More severe	No	No	No	No	No	No	No	No	No	No	No	No	No	Yes	No	No	No	No
49	2018-02-10	Isiolo	Bulapesa	Safi	60	Female	6	0	Yes	No	No	No	Yes	Yes	No	No	No	No	No	Yes	No	No	No	No	No	No	Yes	No	No	Yes	More severe	No	No	Yes	No	No	Yes	No	No	No	No	No	No	No	Yes	No	No	No	No
50	2018-02-10	Isiolo	Bulapesa	Safi	28	Female	9	2	Yes	No	Yes	No	Yes	Yes	Yes	No	No	No	No	Yes	No	No	No	No	No	No	Yes	No	No	Yes	More severe	No	No	No	No	No	Yes	No	No	Yes	Yes	No	No	No	Yes	No	No	No	No
101	2018-02-10	Isiolo	Bulapesa	Bulabao	25	Female	5	1	Yes	No	No	No	No	No	No	No	No	No	No	No	No	No	No	No	No	No	No	No	No	No	More severe	No	No	Yes	Yes	Yes	No	Yes	No	No	No	No	No	No	Yes	No	No	No	No
102	2018-02-10	Isiolo	Bulapesa	Bulabao	38	Female	4	2	Yes	No	No	No	No	No	No	No	No	No	No	No	No	No	No	No	No	No	No	No	No	No	More severe	No	No	No	No	No	No	No	Yes	No	No	No	No	No	Yes	No	No	No	No
103	2018-02-10	Isiolo	Bulapesa	Bulabao	23	Female		0	Yes	No	Yes	No	Yes	Yes	No	No	No	No	No	Yes	No	No	No	No	No	No	Yes	No	No	Don't Know	More severe	No	No	Yes	Yes	No	No	No	No	Yes	No	No	No	No	Yes	No	No	No	No
104	2018-02-10	Isiolo	Bulapesa	Bulabao	20	Female	5	2	Yes	No	Yes	No	No	Yes	No	No	No	No	No	No	No	No	No	No	No	No	No	No	Yes	Don't Know	Don't Know	No	No	Yes	No	No	No	No	No	No	No	No	No	No	Yes	No	No	No	No
105	2018-02-10	Isiolo	Bulapesa	Bulabao	18	Female	3	0	Yes	No	No	No	No	Yes	No	No	No	No	No	Yes	No	No	No	No	No	No	Yes	No	No	No	More severe	No	No	No	No	Yes	Yes	No	No	No	No	No	No	No	Yes	No	No	No	No
106	2018-02-10	Isiolo	Bulapesa	Bulabao	28	Female	4	1	Yes	No	No	No	No	No	No	No	No	No	No	Yes	No	No	No	No	No	No	Yes	No	No	Yes	More severe	No	No	Yes	No	No	No	No	No	No	Yes	No	No	No	Yes	No	No	No	No
107	2018-02-10	Isiolo	Bulapesa	Bulabao	28	Female	8	4	Yes	No	Yes	Yes	Yes	Yes	Yes	No	No	No	No	Yes	No	Yes	No	No	No	No	Yes	No	No	Yes	More severe	No	No	No	Yes	No	Yes	Yes	No	Yes	Yes	No	No	No	Yes	No	No	No	No
108	2018-02-10	Isiolo	Bulapesa	Bulabao	28	Female	5	2	Yes	No	No	No	No	Yes	No	No	No	No	No	Yes	No	No	No	No	No	No	Yes	No	No	Yes	More severe	No	No	Yes	No	Yes	No	No	No	No	No	No	No	No	Yes	No	No	No	No
109	2018-02-10	Isiolo	Bulapesa	Bulabao	38	Female	4	1	Yes	No	No	No	Yes	No	No	No	No	No	No	Yes	No	No	No	No	No	No	Yes	No	No	Don't Know	More severe	No	No	Yes	No	No	Yes	No	No	No	No	No	No	No	Yes	No	No	No	No
110	2018-02-10	Isiolo	Bulapesa	Bulabao	66	Female	9	0	Yes	No	No	No	No	Yes	No	No	No	No	No	Yes	No	No	No	No	No	No	Yes	No	No	Yes	More severe	No	No	No	No	Yes	No	No	Yes	No	No	No	No	No	Yes	No	No	No	No
111	2018-02-10	Isiolo	Bulapesa	Bulabao	48	Female	5	1	Yes	No	Yes	No	Yes	Yes	No	No	No	No	No	Yes	No	No	No	No	No	No	Yes	No	No	Yes	Equal severity	No	No	Yes	No	No	Yes	No	No	No	No	No	No	No	Yes	No	No	No	No
112	2018-02-10	Isiolo	Bulapesa	Bulabao	60	Male	10	0	Yes	No	No	No	No	Yes	Yes	No	No	No	No	Yes	No	No	No	No	No	Yes	No	No	No	Yes	More severe	No	No	No	No	Yes	No	No	No	Yes	Yes	No	No	No	Yes	No	No	No	No
113	2018-02-10	Isiolo	Bulapesa	Bulabao	29	Female	5	1	Yes	No	Yes	No	No	No	Yes	No	No	No	No	Yes	No	No	Yes	No	No	No	Yes	No	No	Yes	More severe	No	No	Yes	No	Yes	No	No	Yes	Yes	No	No	No	No	Yes	No	No	No	No
114	2018-02-10	Isiolo	Bulapesa	Bulabao	28	Female	8	1	Yes	No	No	No	No	Yes	No	No	No	No	No	Yes	No	No	Yes	No	No	No	No	No	No	Don't Know	Equal severity	No	No	Yes	No	No	No	No	No	No	No	No	No	No	Yes	No	No	No	No
115	2018-02-10	Isiolo	Bulapesa	Bulabao	36	Female	11	2	Yes	No	Yes	No	No	Yes	Yes	No	No	No	No	Yes	No	No	No	No	No	No	Yes	No	No	Don't Know	More severe	No	No	Yes	No	Yes	No	No	No	No	Yes	No	No	No	Yes	No	No	No	No
116	2018-02-10	Isiolo	Bulapesa	Bulabao	21	Male	2	0	Yes	No	Yes	No	No	Yes	Yes	No	No	No	No	Yes	No	No	No	No	No	No	Yes	No	No	Yes	More severe	No	No	No	Yes	No	Yes	No	No	No	Yes	No	No	No	Yes	No	No	No	No
117	2018-02-10	Isiolo	Bulapesa	Bulabao	23	Female	4	2	Yes	No	No	Yes	Yes	No	Yes	Yes	No	No	No	Yes	No	No	No	No	No	No	Yes	No	No	Yes	More severe	No	No	Yes	No	Yes	No	No	Yes	No	No	No	No	No	Yes	No	No	No	No
118	2018-02-10	Isiolo	Bulapesa	Bulabao	18	Female	3	1	Yes	Don't Know	Yes	No	No	Yes	No	No	No	No	No	Yes	No	No	No	No	No	No	Yes	No	No	Yes	More severe	No	No	No	No	Yes	No	No	No	Yes	No	No	No	No	Yes	No	No	No	No
119	2018-02-10	Isiolo	Bulapesa	Bulabao	57	Male	4	0	Yes	Don't Know	No	No	No	No	No	No	No	No	No	Yes	No	No	No	No	No	No	No	No	No	Don't Know	More severe	No	No	No	No	No	No	No	No	No	No	No	No	No	Yes	No	No	No	No
120	2018-02-10	Isiolo	Bulapesa	Bulabao	28	Female	6	1	Yes	No	Yes	Yes	No	Yes	Yes	No	No	No	No	Yes	No	No	No	No	No	No	Yes	No	No	Yes	More severe	No	No	No	No	No	No	No	No	No	No	No	No	No	Yes	No	No	No	No
121	2018-02-11	Isiolo	Wabera	Tullu roba	30	Female	5	0	Yes	No	No	No	Yes	Yes	No	No	No	No	No	Yes	No	No	No	No	No	No	Yes	No	No	Don't Know	More severe	No	No	Yes	No	No	No	No	No	No	No	No	No	No	Yes	No	No	No	No
122	2018-02-11	Isiolo	Wabera	Tullu roba	18	Male	6	0	Yes	Yes	No	No	No	Yes	No	No	No	No	No	Yes	No	No	No	No	No	No	Yes	No	No	Yes	More severe	No	No	Yes	No	No	No	No	No	No	No	No	No	No	Yes	No	Yes	No	No
123	2018-02-11	Isiolo	Wabera	Tullu roba	35	Male	12	1	Yes	Don't Know	No	No	Yes	No	No	No	No	No	No	Yes	No	No	No	No	No	No	Yes	No	No	Yes	More severe	No	No	Yes	No	No	No	No	No	No	No	No	No	No	Yes	No	No	No	No
124	2018-02-11	Isiolo	Wabera	Tullu roba	43	Female	4	0	Yes	No	No	No	Yes	Yes	No	No	No	No	No	Yes	No	No	No	No	No	No	Yes	No	No	Yes	More severe	No	No	No	No	No	Yes	No	No	No	No	No	No	No	Yes	No	No	No	No
125	2018-02-11	Isiolo	Wabera	Tullu roba	30	Female	4	1	Yes	No	Yes	No	No	Yes	No	No	No	No	No	Yes	No	No	Yes	No	No	No	No	No	No	Don't Know	Don't Know	No	No	No	No	Yes	Yes	No	No	No	No	No	No	No	No	No	No	No	Yes
451	2018-02-11	Isiolo	Wabera	Tullu roba	28	Female	6	3	Yes	No	No	No	Yes	No	No	No	No	No	No	Yes	No	No	No	No	No	No	Yes	No	No	Yes	More severe	No	No	No	Yes	No	Yes	No	Yes	Yes	No	No	No	No	Yes	No	No	No	No
452	2018-02-11	Isiolo	Wabera	Tullu roba	24	Female	1	0	Yes	Don't Know	Yes	Yes	No	No	Yes	No	No	No	No	Yes	No	No	No	No	No	No	Yes	No	No	No	More severe	No	No	Yes	No	Yes	No	No	No	No	No	No	No	No	No	No	No	No	No
453	2018-02-11	Isiolo	Wabera	Tullu roba	22	Male	10	0	Yes	No	Yes	No	No	No	No	No	No	No	No	Yes	No	No	No	No	No	No	Yes	No	No	Yes	More severe	No	No	No	No	Yes	Yes	No	No	No	Yes	No	No	No	Yes	No	No	No	No
454	2018-02-11	Isiolo	Wabera	Tullu roba	26	Female	6	2	Yes	No	Yes	No	Yes	No	No	No	No	No	No	Yes	Yes	No	No	No	No	No	Yes	No	No	Yes	More severe	No	No	Yes	No	Yes	Yes	No	No	No	No	No	No	No	Yes	No	No	No	No
455	2018-02-11	Isiolo	Wabera	Tullu roba	28	Female	5	1	Yes	Yes	Yes	No	Yes	Yes	No	No	No	No	No	Yes	No	No	No	No	No	No	Yes	No	No	Yes	More severe	No	No	Yes	No	No	No	No	No	No	No	No	No	No	Yes	No	No	No	No
456	2018-02-11	Isiolo	Wabera	Tullu roba	20	Female	5	0	Yes	No	No	No	No	No	No	No	No	No	No	No	No	No	No	No	No	No	No	No	No	No	More severe	No	No	No	No	No	No	No	No	No	No	No	No	No	No	No	No	No	Yes
457	2018-02-11	Isiolo	Wabera	Tullu roba	23	Female	4	2	Yes	No	Yes	No	Yes	Yes	No	No	No	No	No	Yes	No	No	No	No	No	No	Yes	No	No	Yes	More severe	No	No	Yes	Yes	No	Yes	No	No	No	No	No	No	No	Yes	No	No	No	No
458	2018-02-11	Isiolo	Wabera	Tullu roba	29	Female	5	1	Yes	Yes	Yes	No	Yes	No	No	No	No	No	No	Yes	No	No	Yes	No	No	No	Yes	No	No	Yes	More severe	No	No	Yes	No	Yes	Yes	No	Yes	No	No	No	No	No	Yes	No	No	No	No
459	2018-02-11	Isiolo	Wabera	Tullu roba	56	Male	3	0	Yes	No	Yes	No	Yes	Yes	No	Yes	No	No	No	Yes	No	No	No	No	No	No	Yes	No	No	Yes	More severe	No	No	Yes	No	Yes	Yes	No	No	No	No	No	No	No	Yes	No	No	No	No
460	2018-02-11	Isiolo	Wabera	Tullu roba	33	Female	5	2	Yes	No	Yes	No	Yes	Yes	No	No	No	No	No	Yes	No	No	No	No	No	No	No	No	No	No	More severe	No	No	Yes	Yes	No	Yes	Yes	No	Yes	Yes	No	No	No	Yes	No	No	No	No
461	2018-02-11	Isiolo	Wabera	Tullu roba	43	Female	6	0	Yes	No	Yes	Yes	No	No	Yes	No	No	No	No	Yes	No	No	No	No	No	No	Yes	No	No	Yes	More severe	No	No	No	No	Yes	No	Yes	No	No	No	No	No	No	Yes	No	No	No	No
462	2018-02-11	Isiolo	Wabera	Tullu roba	39	Female	6	0	Yes	No	No	No	Yes	Yes	No	No	No	No	No	Yes	No	No	Yes	No	No	No	Yes	No	No	Yes	More severe	No	No	Yes	No	No	Yes	No	No	No	No	No	No	No	Yes	No	No	No	No
463	2018-02-11	Isiolo	Wabera	Tullu roba	31	Female	4	1	Yes	Yes	No	No	Yes	Yes	Yes	No	No	No	No	Yes	No	No	No	No	No	No	Yes	No	No	Yes	More severe	No	No	Yes	No	No	No	No	No	No	Yes	No	No	No	Yes	No	No	No	No
464	2018-03-06	Isiolo	Wabera	Tullu roba	65	Male	4	0	Yes	No	Yes	No	No	Yes	Yes	No	No	No	No	Yes	No	No	No	No	No	No	Yes	No	No	Yes	More severe	No	No	No	No	No	No	No	No	No	Yes	No	No	No	Yes	No	No	No	No
465	2018-02-11	Isiolo	Wabera	Tullu roba	30	Female	6	1	Yes	No	No	No	No	Yes	Yes	No	No	No	No	Yes	No	No	No	No	No	No	Yes	No	No	Yes	More severe	No	No	Yes	No	No	No	No	No	No	No	No	No	No	No	No	No	No	Yes
466	2018-02-11	Isiolo	Wabera	Tullu roba	23	Female	2	0	Yes	No	Yes	Yes	Yes	No	Yes	No	No	No	No	Yes	No	No	No	No	No	No	Yes	No	No	Yes	More severe	No	No	Yes	Yes	No	Yes	No	No	No	No	No	No	No	Yes	No	No	No	No
467	2018-02-11	Isiolo	Wabera	Tullu roba	21	Male	5	0	Yes	No	No	No	No	No	No	No	No	No	No	No	No	No	No	No	No	No	No	No	No	Don't Know	Don't Know	No	No	Yes	No	No	No	No	No	No	No	No	No	No	Yes	No	No	No	No
468	2018-02-11	Isiolo	Wabera	Tullu roba	49	Female	10	1	Yes	No	No	No	Yes	Yes	No	Yes	No	No	No	Yes	No	No	Yes	No	No	No	No	No	No	Yes	More severe	No	No	No	No	Yes	No	No	No	No	Yes	No	No	No	Yes	No	No	No	No
469	2018-02-11	Isiolo	Wabera	Tullu roba	28	Female	4	2	Yes	No	No	Yes	Yes	Yes	No	Yes	No	No	No	Yes	No	No	No	No	No	No	Yes	No	No	Yes	More severe	No	No	Yes	No	No	No	Yes	No	No	No	No	No	No	Yes	No	No	No	No
470	2018-02-07	Isiolo	Wabera	Tullu roba	27	Female	5	1	Yes	No	Yes	No	Yes	No	Yes	No	No	No	No	Yes	No	No	Yes	No	No	No	Yes	No	No	Yes	Less severe	No	No	Yes	Yes	No	No	No	Yes	No	No	No	No	No	Yes	No	No	No	No
471	2018-02-12	Isiolo	Burat	Kilimani	30	Female	5	3	Yes	No	Yes	No	No	Yes	No	No	No	No	No	Yes	No	No	No	No	No	No	No	No	No	Yes	More severe	No	No	No	No	Yes	Yes	No	No	No	Yes	No	No	No	Yes	No	No	No	No
472	2018-02-12	Isiolo	Burat	Kilimani	21	Female	8	2	Yes	No	No	No	Yes	Yes	No	No	No	No	No	Yes	No	No	No	No	No	Yes	No	No	No	Yes	More severe	No	No	No	No	No	Yes	No	No	No	No	No	No	No	No	No	Yes	No	No
473	2018-02-12	Isiolo	Burat	Kilimani	28	Female	6	2	Yes	No	Yes	No	Yes	Yes	No	No	No	Yes	No	Yes	No	No	No	No	No	No	Yes	No	No	Yes	More severe	No	No	No	No	Yes	Yes	No	No	No	No	No	No	No	No	No	Yes	No	No
474	2018-02-12	Isiolo	Burat	Kilimani	25	Female	4		Yes	No	Yes	No	No	Yes	No	No	No	No	No	Yes	No	No	Yes	No	No	No	Yes	No	No	Yes	More severe	No	No	No	No	Yes	No	Yes	Yes	No	No	No	No	No	No	No	Yes	No	No
475	2018-02-12	Isiolo	Burat	Kilimani	28	Female	1	0	Yes	No	Yes	No	No	Yes	Yes	No	No	No	No	Yes	No	No	No	No	No	No	Yes	No	No	Yes	More severe	No	No	Yes	Yes	Yes	No	No	Yes	Yes	Yes	No	No	No	Yes	No	No	No	No
476	2018-02-12	Isiolo	Burat	Kilimani	70	Female	6	0	Yes	No	No	No	No	No	No	No	No	No	No	Yes	No	No	No	No	No	No	Yes	No	No	Yes	More severe	No	No	Yes	No	No	No	No	No	No	No	No	No	No	Yes	No	No	No	No
477	2018-02-12	Isiolo	Burat	Kilimani	45	Female	10	1	Yes	No	Yes	No	Yes	Yes	No	No	No	No	No	Yes	No	No	No	No	No	No	Yes	No	No	Yes	More severe	No	No	Yes	Yes	Yes	Yes	No	No	Yes	No	No	No	No	Yes	No	Yes	No	No
478	2018-02-12	Isiolo	Burat	Kilimani	40	Female	10	0	Yes	No	No	No	No	Yes	Yes	No	No	No	No	Yes	No	No	Yes	No	No	No	No	No	No	Yes	More severe	No	No	Yes	No	No	No	No	No	No	No	No	No	No	Yes	No	No	No	No
479	2018-02-12	Isiolo	Burat	Kilimani	37	Female	9	1	Yes	No	Yes	No	No	No	Yes	No	No	No	No	Yes	No	No	No	No	No	No	Yes	No	No	Yes	More severe	No	No	Yes	No	No	Yes	No	No	No	No	No	No	No	Yes	No	No	No	No
480	2018-02-12	Isiolo	Burat	Kilimani	39	Female	6	0	Yes	No	No	No	No	Yes	No	No	No	No	No	Yes	No	No	No	No	No	No	Yes	No	No	Don't Know	Equal severity	No	No	Yes	Yes	Yes	No	No	Yes	Yes	Yes	No	No	No	Yes	No	No	No	No
481	2018-02-12	Isiolo	Burat	Kilimani	64	Male	7	0	Yes	No	Yes	Yes	No	Yes	No	No	No	No	No	Yes	No	No	No	No	No	No	Yes	No	No	Yes	More severe	No	No	Yes	Yes	No	No	Yes	No	No	No	No	No	No	Yes	No	No	No	No
482	2018-02-12	Isiolo	Burat	Kilimani	70	Female	2		Yes	No	No	No	No	Yes	No	No	No	No	No	Yes	No	No	No	No	No	No	Yes	No	No	Yes	More severe	No	No	Yes	No	Yes	No	Yes	Yes	Yes	Yes	No	No	No	Yes	No	No	No	No
483	2018-02-12	Isiolo	Burat	Kilimani	40	Female	6	1	Yes	No	No	No	Yes	Yes	No	No	No	No	No	Yes	No	No	No	No	No	No	Yes	No	No	Yes	More severe	No	No	Yes	No	Yes	No	No	No	No	Yes	No	No	No	Yes	No	No	No	No
484	2018-02-12	Isiolo	Burat	Kilimani	22	Female	3	1	Yes	No	Yes	Yes	No	No	No	No	No	No	No	Yes	No	No	No	No	No	No	Yes	No	No	Yes	More severe	No	No	Yes	Yes	Yes	No	No	No	No	No	No	No	No	Yes	No	No	No	No
485	2018-02-12	Isiolo	Burat	Kilimani	21	Female	6	0	Yes	No	No	No	No	Yes	Yes	No	No	No	No	Yes	No	No	No	No	No	No	Yes	No	No	No	More severe	No	No	Yes	No	No	Yes	No	No	No	No	No	No	No	Yes	No	Yes	No	No
486	2018-02-12	Isiolo	Burat	Kilimani	27	Female	5	2	Yes	No	No	No	No	Yes	No	No	No	No	No	Yes	No	No	No	No	No	No	Yes	No	No	Yes	More severe	No	No	Yes	No	Yes	Yes	No	No	No	No	No	No	No	Yes	No	No	No	No
487	2018-02-12	Isiolo	Burat	Kilimani		Female	6	2	Yes	No	Yes	No	No	Yes	No	Yes	No	No	No	Yes	No	No	No	No	No	Yes	Yes	No	No	Yes	More severe	No	No	Yes	No	No	Yes	No	No	No	No	No	No	No	Yes	No	No	No	No
488	2018-02-12	Isiolo	Burat	Kilimani	18	Female	4	1	Yes	No	No	No	Yes	Yes	No	Yes	No	No	No	Yes	No	Yes	No	No	No	No	Yes	No	No	Yes	More severe	No	No	Yes	No	Yes	No	No	No	No	Yes	No	No	No	Yes	No	No	No	No
489	2018-02-12	Isiolo	Burat	Kilimani	32	Female	8	1	Yes	No	No	No	Yes	No	No	No	No	No	No	Yes	No	No	Yes	No	No	No	No	No	No	Yes	More severe	No	No	No	No	Yes	No	No	No	No	No	No	No	No	Yes	No	No	No	No
490	2018-02-12	Isiolo	Burat	Kilimani	40	Female	9	1	Yes	No	No	No	No	Yes	No	No	No	No	No	Yes	No	No	No	No	No	No	Yes	No	No			No	No	Yes	No	Yes	Yes	No	No	No	No	No	No	No	Yes	No	No	No	No
491	2018-02-12	Isiolo	Burat	Kilimani	26	Female	3	1	Yes	No	No	No	No	Yes	No	No	No	No	No	Yes	No	No	No	No	No	No	Yes	No	No	Yes	More severe	No	No	Yes	No	No	Yes	No	No	No	No	No	No	No	Yes	No	No	No	No
492	2018-02-12	Isiolo	Burat	Kilimani	24	Female	5	2	Yes	No	No	No	No	Yes	No	No	No	No	No	Yes	No	No	No	No	No	No	Yes	No	No	Yes	Equal severity	No	No	No	Yes	No	Yes	No	No	No	Yes	No	No	No	Yes	No	No	No	No
493	2018-02-12	Isiolo	Burat	Kilimani	61	Male	4	0	Yes	No	No	No	No	No	Yes	No	No	No	No	Yes	No	No	Yes	No	No	No	No	No	No	Don't Know	Don't Know	No	No	Yes	Yes	No	Yes	No	No	Yes	No	No	No	No	Yes	No	No	No	No
494	2018-02-12	Isiolo	Burat	Kilimani	40	Female	8	1	Yes	No	Yes	No	Yes	Yes	No	Yes	No	No	No	Yes	No	No	No	No	No	No	Yes	No	No	Yes	More severe	No	No	Yes	Yes	Yes	Yes	No	No	Yes	Yes	No	No	No	Yes	No	No	No	No
495	2018-02-12	Isiolo	Burat	Kilimani	40	Female	8	1	Yes	No	No	No	No	Yes	No	No	No	No	No	Yes	No	No	No	No	No	No	Yes	No	No			No	No	Yes	Yes	No	Yes	No	No	No	No	No	No	No	Yes	No	No	No	No
496	2018-02-12	Isiolo	Burat	Kilimani	37	Male	3	1	Yes	No	No	No	No	Yes	No	No	No	No	No	Yes	No	No	Yes	No	No	No	Yes	No	No	Yes	Don't Know	No	No	Yes	No	Yes	No	No	No	No	No	No	No	No	Yes	No	No	No	No
497	2018-02-12	Isiolo	Burat	Kilimani	34	Male	6	4	Yes	Yes	No	No	Yes	Yes	No	No	No	No	No	Yes	No	No	No	No	No	No	Yes	No	No	Yes	More severe	No	No	No	No	Yes	Yes	No	No	No	Yes	No	No	No	Yes	No	No	No	No
498	2018-02-13	Isiolo	Oldonyiro	Lenguenyi	35	Female	7	2	Yes	No	Yes	No	No	Yes	No	No	No	No	No	Yes	No	No	No	No	No	No	Yes	No	No	Yes	More severe	No	No	Yes	No	Yes	Yes	No	No	No	No	No	No	No	No	No	Yes	No	No
499	2018-02-13	Isiolo	Oldonyiro	Lenguenyi	34	Female	5	2	Yes	No	No	No	No	No	No	No	No	No	No	Yes	No	No	Yes	No	No	No	Yes	No	No	Don't Know	More severe	No	No	Yes	No	No	Yes	No	No	No	Yes	No	No	No	Yes	No	No	No	No
500	2018-02-13	Isiolo	Oldonyiro	Lenguenyi	25	Female	5	3	Yes	No	No	No	No	Yes	No	No	No	No	No	Yes	No	No	No	No	No	No	Yes	No	No	Don't Know	More severe	No	No	No	No	No	No	No	No	No	No	No	No	No	Yes	No	No	No	No
501	2018-02-13	Isiolo	Oldonyiro	Lenguenyi	32	Female	8	0	Yes	No	No	No	Yes	Yes	No	No	No	No	No	Yes	No	No	No	No	No	No	Yes	No	No	Don't Know	More severe	No	No	No	No	No	No	No	No	No	Yes	No	No	No	No	No	Yes	No	No
502	2018-02-13	Isiolo	Oldonyiro	Lenguenyi	28	Female	7	0	Yes	No	Yes	No	No	Yes	No	Yes	No	No	No	Yes	No	No	No	No	No	No	Yes	No	No	Yes	More severe	No	No	No	No	Yes	No	No	No	No	Yes	No	No	No	No	No	Yes	No	No
503	2018-02-13	Isiolo	Oldonyiro	Lenguenyi	36	Female	6	2	Yes	No	No	No	No	No	No	No	No	No	No	No	No	No	No	No	No	No	No	No	No	Don't Know	Don't Know	No	No	No	No	No	No	No	No	No	Yes	No	No	No	Yes	No	No	No	No
504	2018-02-13	Isiolo	Oldonyiro	Lenguenyi	45	Female	5	1	Yes	No	No	No	No	No	No	No	No	No	No	Yes	No	No	Yes	No	No	No	No	No	No	Yes	More severe	No	No	No	No	Yes	No	No	No	No	No	No	No	No	No	No	Yes	No	No
505	2018-02-13	Isiolo	Oldonyiro	Lenguenyi	65	Female	8	1	Yes	No	No	No	No	Yes	No	No	No	No	No	Yes	No	No	No	No	No	No	Yes	No	No	Yes	More severe	No	No	Yes	No	No	No	No	No	No	Yes	No	No	Yes	No	No	Yes	No	No
506	2018-02-13	Isiolo	Oldonyiro	Lenguenyi	47	Female	9	2	Yes	No	No	No	Yes	Yes	Yes	No	No	No	No	Yes	No	Yes	No	No	No	Yes	No	No	No	Yes	More severe	No	No	Yes	No	Yes	Yes	No	No	Yes	No	No	No	No	No	No	Yes	No	No
507	2018-02-13	Isiolo	Oldonyiro	Lenguenyi	47	Female	6	0	Yes	No	No	No	No	Yes	Yes	No	No	No	No	Yes	No	No	No	No	No	No	Yes	No	No	Yes	More severe	No	No	Yes	No	Yes	Yes	Yes	No	No	No	No	No	No	No	No	Yes	No	No
508	2018-02-13	Isiolo	Oldonyiro	Lenguenyi	27	Female	2	1	Yes	No	No	No	Yes	No	No	No	No	No	No	Yes	No	No	Yes	No	No	No	Yes	No	No	Yes	More severe	No	No	No	Yes	Yes	No	No	No	Yes	Yes	No	No	No	No	No	Yes	No	No
509	2018-02-13	Isiolo	Oldonyiro	Lenguenyi	19	Female	4	2	Yes	No	Yes	No	No	No	Yes	No	No	No	No	Yes	No	No	No	No	No	No	Yes	No	No	Yes	Don't Know	No	No	Yes	No	No	No	No	No	Yes	No	No	No	No	No	No	Yes	No	No
510	2018-02-13	Isiolo	Oldonyiro	Lenguenyi	20	Female	3	1	Yes	No	No	No	No	No	No	No	No	No	No	Yes	No	No	No	No	No	No	Yes	No	No	Don't Know	More severe	No	No	Yes	Yes	No	No	No	No	No	No	No	No	No	Yes	No	No	No	No
511	2018-02-13	Isiolo	Oldonyiro	Lenguenyi	30	Female	7	2	Yes	No	No	No	No	Yes	No	No	No	No	No	Yes	No	No	Yes	No	No	No	Yes	No	No	Don't Know	Don't Know	No	No	No	No	Yes	No	No	No	Yes	No	No	No	No	No	No	Yes	No	No
512	2018-02-13	Isiolo	Oldonyiro	Lenguenyi	24	Female	6	2	Yes	No	No	No	No	Yes	No	No	No	No	No	No	No	No	No	No	No	No	No	No	No	Yes	Don't Know	No	No	No	No	No	No	No	No	No	No	No	No	No	No	No	Yes	No	No
513	2018-02-13	Isiolo	Oldonyiro	Lenguenyi	22	Female	5	3	Yes	No	No	No	No	No	No	No	No	No	No	No	No	No	No	No	No	No	No	No	No	Don't Know	Don't Know	No	No	No	No	No	No	No	No	No	No	No	No	No	No	No	Yes	No	No
514	2018-02-13	Isiolo	Oldonyiro	Lenguenyi	24	Female	6	3	Yes	No	No	No	Yes	No	No	No	No	No	No	No	No	No	No	No	No	No	No	No	No	Yes	More severe	No	No	No	No	No	No	No	No	No	No	No	No	No	No	No	Yes	No	No
515	2018-02-13	Isiolo	Oldonyiro	Lenguenyi	70	Female	5	2	Yes	No	No	No	No	Yes	No	No	No	No	No	No	No	No	No	No	No	No	No	No	No	Don't Know	Don't Know	No	No	No	No	Yes	Yes	No	No	No	No	No	No	No	No	No	Yes	No	No
516	2018-02-14	Isiolo	Burat	Game	39	Female	5	1	Yes	No	No	No	Yes	Yes	No	No	No	No	No	Yes	No	No	No	No	No	Yes	No	No	No	Yes	More severe	No	No	Yes	No	Yes	Yes	No	No	Yes	No	No	No	No	Yes	No	Yes	No	No
517	2018-02-14	Isiolo	Burat	Game	21	Female	7	1	Yes	No	No	No	No	Yes	No	No	No	No	No	Yes	No	No	No	No	No	No	Yes	No	No	Yes	More severe	No	No	Yes	No	Yes	No	No	No	No	No	No	No	No	Yes	No	No	No	No
518	2018-02-14	Isiolo	Burat	Game	30	Female	6	0	Yes	No	No	No	No	Yes	Yes	No	No	No	No	Yes	No	No	Yes	No	No	No	Yes	No	No	Yes	More severe	No	No	No	No	No	No	No	No	No	Yes	No	No	No	Yes	No	No	No	No
519	2018-02-14	Isiolo	Burat	Game	45	Female	4	0	Yes	No	Yes	No	No	No	No	No	No	No	No	Yes	No	No	No	No	No	No	No	No	No	Yes	Equal severity	No	No	No	No	No	No	No	No	No	No	No	No	No	Yes	No	No	No	No
520	2018-02-14	Isiolo	Burat	Game	38	Female	4	1	Yes	No	No	No	No	Yes	No	No	No	No	No	Yes	No	No	No	No	No	No	Yes	No	No	Yes	More severe	No	No	Yes	No	No	Yes	No	No	No	No	No	No	No	No	No	Yes	No	No
521	2018-02-14	Isiolo	Burat	Game	25	Female	2	1	Yes	Yes	Yes	No	No	Yes	No	No	No	No	No	Yes	No	No	No	No	No	No	Yes	No	No	Yes	More severe	No	No	Yes	No	No	No	No	No	No	No	No	No	No	Yes	No	No	No	No
522	2018-02-14	Isiolo	Burat	Game	36	Female	4	2	Yes	No	Yes	No	Yes	Yes	No	No	No	No	No	Yes	No	No	No	No	No	No	Yes	No	No	Yes	More severe	No	No	Yes	No	Yes	No	No	No	No	No	No	No	No	Yes	No	No	No	No
523	2018-02-14	Isiolo	Burat	Game	52	Male	99	21	Yes	Yes	No	No	No	Yes	No	No	No	No	No	Yes	No	No	No	No	No	No	Yes	No	No	Yes	More severe	No	No	Yes	No	Yes	Yes	No	No	No	No	No	No	No	Yes	No	No	No	No
524	2018-02-14	Isiolo	Burat	Game	64	Male	8	2	Yes	Yes	No	No	Yes	Yes	Yes	Yes	No	No	No	Yes	No	No	No	No	No	No	Yes	No	No	Yes	More severe	No	No	No	No	No	Yes	No	No	No	No	No	No	No	Yes	No	No	No	No
525	2018-02-14	Isiolo	Burat	Game	71	Male	8	4	Yes	No	Yes	No	No	No	No	No	No	No	No	Yes	No	No	No	No	No	No	No	No	No	Yes	More severe	No	No	No	No	Yes	Yes	No	No	No	No	No	No	No	Yes	No	No	No	No
526	2018-02-14	Isiolo	Burat	Game	54	Male	8	1	Yes	No	No	No	Yes	No	No	No	No	No	No	Yes	No	No	No	No	No	No	No	No	No	Yes	More severe	No	No	No	No	No	Yes	No	No	No	No	No	No	No	Yes	No	No	No	No
527	2018-02-14	Isiolo	Burat	Game	35	Male	4	0	Yes	No	Yes	No	Yes	Yes	No	No	No	No	No	Yes	No	No	Yes	No	No	No	Yes	No	No	Yes	More severe	No	No	No	No	No	No	No	No	No	No	No	No	No	Yes	No	No	No	No
528	2018-02-14	Isiolo	Burat	Game	52	Male	7	0	Yes	No	No	No	No	No	No	No	No	No	No	Yes	No	No	No	No	No	No	No	No	No	Don't Know	Don't Know	No	No	No	No	Yes	No	No	No	No	No	No	No	No	Yes	No	No	No	No
[truncated: 283 more columns]

## Sheet: Working data
Wardname	N1_AgeYears	Age group	AGE GROUPING	N2_Gender	Howmanypeopleliveinyourhousehold	N4_NumberChildrenUnder5	N74Canyoureadandwrite	N75highestlevelofeducationattained	FORMAL EDUCATION	N78Whatisthemainsourceoffamilyincome	Haveyoueverheardofanillnesscalledcholera1	N8A_ContaminatedWater_K0wCholeraCause	N8C_UnwashedFruitsVeg_K0wCholeraCause	N8E_Opendefaecation_K0wCholeraCause	N7_PoorHygiene_K0wCholeraCause	N8B_ContaminatedFood_K0wCholeraCause	N8D_FliesInsects_K0wCholeraCause	N8F_EvilCurseOmen_K1wCholeraCause	N7E_Fever_k0wcholerasymptom	N7I_Jointpains_k0wcholerasymptom	N7A_Waterydiarrhea_K0wCholeraSymptoms	N7B_Bloodydiarrhea_K0wCholeraSymptoms	N7F_Dehydration_K0wCholeraSymptoms	N7J_AbdominalPain_K0wCholeraSymptom	N7C_Nausea_K0wCholeraSymptoms	N7G_ReducedAppetite_K0wCholeraSymptoms	N7K_MalaiseLethargyWeakness_K0wCholeraSymptom	N7D_Vomiting_K0wCholeraSymptoms	N7H_Musclepains_K0wcholeraSymptoms	N8G_Dontk1w_K1wCholeraSymptom	Cancholeraspreadfromonepersontoa0ther	N11A_Can1tprevent_HowToPreventCholera	N11B_Herbs_HowToPreventCholera	N11C_WashHands_HowToPreventCholera	N11D_Cookfoodthoroughly_HowToPreventCholera	N11G_BoilTreatWater_HowToPreventCholera	N11J_UseLatrine_HowToPreventCholera	N11H_WashFruitsVeg_HowToPreventCholera	N11E_ReheatFood_HowToPreventCholera	N11F_CoverFood_HowToPreventCholera	N11I_CleanUtensils_HowToPreventCholera	N12A_Privateclinic_WhereToSeekCare	N12G_Kioskshop_WhereToSeekCare	N12F_Traditionalhealer_WhereToSeekCare	N12B_HospitalGOK_WhereToSeekCare	N12H_FamilyNeighbour_WhereToSeekCare	N12C_DispensaryHC_WhereToSeekCare	N12D_CHW_WhereToSeekCare	N12J_Dontk1w_WhereSeekCare
Bulapesa	18	18-35	<36	Female	6	1	Yes	Secondary uncompleted	Yes	Small Business/Trader	0	1	1	0	1	1	1	1	1	0	1	0	1	0	0	0	1	1	0	1	0	1	1	0	0	0	0	0	0	1	0	0	1	1	Yes	1	1	No	1
Burat	18	18-35	<36	Female	4	1	Yes	Upper primary	Yes	Small Business/Trader	0	1	0	1	1	0	0	1	1	0	1	0	1	0	0	0	1	0	0	1	1	1	1	0	0	0	1	1	0	0	1	0	1	1	Yes	1	0	No	1
Burat	18	18-35	<36	Female	4	1	Yes	Secondary completed	Yes	Unemployed	0	0	0	1	1	0	1	1	0	0	1	0	1	0	0	0	0	1	0	1	1	1	1	0	0	1	1	0	0	0	0	0	1	1	No	1	1	No	1
Bulapesa	18	18-35	<36	Female	15	1	Yes	Upper primary	Yes	Small Business/Trader	0	0	0	1	1	0	0	1	0	0	1	0	0	0	0	0	0	1	0	1	1	1	1	1	0	1	0	0	0	1	1	0	1	1	Yes	1	1	No	1
Burat	18	18-35	<36	Female	10	1	Yes	Upper primary	Yes	Small Business/Trader	1	1	0	0	1	0	1	1	0	0	0	0	0	0	0	0	0	0	0	0	1	1	1	1	0	1	0	0	0	0	1	0	1	1	Yes	1	1	No	1
Bulapesa	18	18-35	<36	Female	4	1	Yes	Secondary completed	Yes	Employed/Salaried	0	1	0	0	1	1	1	1	0	0	1	0	0	0	0	0	0	1	0	1	0	1	1	1	0	0	0	1	0	0	0	0	1	1	Yes	1	0	No	1
Oldonyiro	18	18-35	<36	Female	5	3	No	None	No	Unemployed	0	1	0	1	1	0	0	1	0	0	1	0	0	1	0	0	0	1	0	1	1	1	1	0	0	0	0	0	0	1	0	0	1	1	Yes	1	1	No	1
Burat	18	18-35	<36	Female	5	2	Yes	Upper primary	Yes	Unskilled labor	0	1	0	1	1	0	0	1	0	0	1	0	0	0	0	0	0	1	0	1	1	1	1	1	0	1	0	0	0	0	0	0	1	1	No	1	1	No	1
Bulapesa	18	18-35	<36	Female	3	1	Yes	Secondary uncompleted	Yes	Unskilled labor	0	1	0	0	1	0	0	1	0	0	1	0	0	0	0	0	0	1	0	1	1	1	1	0	0	1	0	0	0	0	1	0	1	1	Yes	1	1	No	1
Wabera	18	18-35	<36	Male	6	0	Yes	Secondary uncompleted	Yes	Unemployed	1	0	0	0	1	0	0	1	0	0	1	0	0	0	0	0	0	1	0	1	1	1	1	1	0	0	1	0	0	0	0	0	1	1	No	1	1	No	1
Ngaremara	18	18-35	<36	Female	3	1	Yes	Secondary uncompleted	Yes	Unskilled labor	0	0	0	0	1	0	0	1	0	0	1	0	0	0	0	0	0	1	0	1	1	1	1	1	0	0	0	0	0	0	0	0	1	1	Yes	1	0	No	1
Bulapesa	18	18-35	<36	Female	6	1	Yes	Secondary uncompleted	Yes	Small Business/Trader	0	0	0	0	1	0	0	1	0	0	1	0	0	0	0	0	0	1	0	1	0	0	1	0	0	0	0	0	0	0	0	0	1	1	Yes	1	1	No	1
Bulapesa	18	18-35	<36	Female	8	4	Yes	Upper primary	Yes	Unskilled labor	0	1	0	0	0	1	0	1	0	0	1	0	0	0	0	0	0	1	0	1	0	1	1	0	0	0	0	0	0	0	1	0	1	1	Yes	1	1	No	1
Bulapesa	18	18-35	<36	Female	3	0	Yes	Secondary uncompleted	Yes	Small Business/Trader	0	0	0	0	1	0	0	1	0	0	1	0	0	0	0	0	0	1	0	1	0	1	1	1	0	0	0	0	0	0	0	0	1	1	Yes	1	0	No	1
Wabera	19	18-35	<36	Female	3	1	No	Lower primary	Yes		1	1	1	0	1	0	0	1	1	1	0	1	0	0	0	0	0	1	0	1	1	1	1	1	0	0	0	0	0	0	0	0	1	1	Yes	1	1	No	1
Burat	19	18-35	<36	Female	3	1	Yes	Upper primary	Yes	Small Business/Trader	1	0	0	1	1	1	0	1	0	0	1	0	0	0	0	0	0	1	0	1	0	1	1	1	0	1	0	0	0	0	0	0	1	1	Yes	1	0	No	1
Bulapesa	19	18-35	<36	Female	3	1	Yes	Upper primary	Yes	Small Business/Trader	0	1	1	1	1	0	0	1	0	0	1	0	1	0	0	0	0	1	0	1	1	1	1	1	0	1	0	0	0	0	0	0	1	1	Yes	1	1	No	1
Oldonyiro	19	18-35	<36	Female	4	2	Yes	Secondary uncompleted	Yes	Employed/Salaried	0	1	0	0	0	1	0	1	0	0	1	0	0	0	0	0	0	1	0	1	1	1	1	0	0	0	0	0	0	0	0	0	1	1	No	1	0	No	1
Burat	20	18-35	<36	Female	2	1	Yes	Secondary completed	Yes	Employed/Salaried	1	1	0	0	1	0	1	1	0	0	1	0	0	0	0	0	0	1	0	1	1	1	1	1	0	0	0	1	0	0	0	0	1	1	No	1	1	No	1
Burat	20	18-35	<36	Female	4	1	Yes	Upper primary	Yes	Unskilled labor	0	0	0	1	1	0	0	1	0	0	1	0	0	0	0	0	0	1	0	1	1	1	1	1	0	0	1	0	0	0	1	0	1	1	No	1	1	No	1
Burat	20	18-35	<36	Female	3	1	Yes	Secondary completed	Yes	Unskilled labor	0	1	0	0	1	1	0	1	0	0	1	0	0	0	0	0	0	1	0	1	1	1	1	0	0	0	0	0	0	1	1	0	1	1	No	1	1	No	1
Bulapesa	20	18-35	<36	Female	6	0	Yes	Textiary	Yes	Small Business/Trader	0	1	1	0	1	0	0	1	0	0	1	0	0	0	0	0	0	1	0	1	1	1	1	1	0	1	0	0	0	0	1	0	1	1	No	1	1	No	1
Oldonyiro	20	18-35	<36	Female	3	1	Yes	Textiary	Yes	Small Business/Trader	1	0	0	0	1	0	0	1	0	0	1	0	1	1	0	0	0	1	0	1	1	1	1	1	0	0	0	0	0	0	0	0	1	1	No	1	1	No	1
Bulapesa	20	18-35	<36	Female	4	2	Yes	Upper primary	Yes	Employed/Salaried	0	1	0	0	1	1	0	1	0	0	1	0	0	0	0	0	0	1	0	1	1	1	1	1	0	0	0	0	0	0	0	0	1	1	No	1	1	No	1
Ngaremara	20	18-35	<36	Female	4	2	No	None	No	Unemployed	1	1	0	0	1	0	0	1	0	0	1	0	0	0	0	0	0	1	0	1	1	1	1	0	0	0	0	0	0	1	0	0	1	1	No	1	1	No	1
Wabera	20	18-35	<36	Female	5	0	Yes	Secondary completed	Yes	Small Business/Trader	0	0	0	0	0	0	0	1	0	0	0	0	0	0	0	0	0	0	0	1	0	1	1	1	0	1	0	0	0	0	1	0	1	1	No	1	1	No	1
Bulapesa	20	18-35	<36	Female	5	2	No	Lower primary	Yes	Unskilled labor	0	1	0	0	1	0	0	1	0	0	0	0	0	0	0	0	0	0	0	0	0	1	1	1	0	0	0	0	0	1	0	0	1	1	No	1	1	No	1
Oldonyiro	20	18-35	<36	Female	3	1	No	None	No	Unemployed	0	0	0	0	0	0	0	1	0	0	1	0	0	0	0	0	0	1	0	1	0	1	1	0	0	0	0	0	0	0	1	0	1	1	No	1	1	No	1
Bulapesa	21	18-35	<36	Female	3	1	Yes	Secondary completed	Yes	Employed/Salaried	0	1	0	0	0	1	0	1	1	0	1	0	0	0	0	0	0	1	0	1	0	1	1	1	0	1	1	0	0	0	1	0	1	1	No	1	1	No	1
Oldonyiro	21	18-35	<36	Female	8	3	Yes	Secondary completed	Yes	Small Business/Trader	1	1	0	1	1	0	1	1	0	0	1	0	0	1	0	0	0	1	0	1	1	1	1	0	0	1	0	0	0	0	1	0	1	1	No	1	1	No	1
Burat	21	18-35	<36	Female	1	0	Yes	Upper primary	Yes	Unskilled labor	0	1	0	1	1	1	0	1	1	0	1	0	0	0	0	0	0	1	0	1	1	1	1	0	0	0	0	0	1	1	1	0	1	1	No	1	1	No	1
Wabera	21	18-35	<36	Male	3	1	Yes	Secondary completed	Yes	Unskilled labor	1	1	0	0	1	0	0	1	0	1	1	0	0	0	1	0	0	1	0	1	1	1	1	1	0	0	0	0	0	0	0	0	1	1	No	1	1	No	1
Burat	21	18-35	<36	Female	3	1	No	Upper primary	Yes	Unskilled labor	1	1	0	1	0	0	0	1	0	0	1	0	0	0	0	0	0	1	0	1	0	1	1	1	0	0	1	0	0	0	1	0	1	1	No	1	1	No	1
Bulapesa	21	18-35	<36	Female	9	0	Yes	Upper primary	Yes	Small Business/Trader	0	1	1	1	1	0	0	1	0	0	1	0	0	0	0	0	0	1	0	1	0	1	1	0	0	1	0	0	0	0	1	0	1	1	No	1	1	No	1
Burat	21	18-35	<36	Female	5	1	Yes	Upper primary	Yes		0	0	0	1	0	1	0	1	0	1	1	0	1	0	0	0	0	1	0	1	0	1	1	0	0	1	1	0	0	0	0	0	1	1	No	1	1	No	1
Ngaremara	21	18-35	<36	Female	4	2	Yes	Secondary uncompleted	Yes	Unskilled labor	1	1	0	0	1	1	0	1	0	0	1	0	0	0	0	0	0	1	0	1	1	1	1	1	0	0	0	0	0	0	0	0	1	1	Yes	1	1	No	1
Burat	21	18-35	<36	Female	8	2	Yes	Upper primary	Yes	Unskilled labor	0	0	0	1	1	0	0	1	0	0	1	0	0	0	0	0	1	0	0	1	1	1	1	1	0	0	0	0	0	0	0	0	1	1	No	1	1	No	1
Burat	21	18-35	<36	Female	6	0	Yes	Upper primary	Yes	Unemployed	0	0	0	0	1	1	0	1	0	0	1	0	0	0	0	0	0	1	0	1	0	1	1	1	0	0	0	1	1	0	0	0	1	1	Yes	1	1	No	1
Burat	21	18-35	<36	Female	4	1	Yes	Secondary completed	Yes	Unskilled labor	0	0	1	1	0	0	0	1	0	0	1	0	0	0	0	0	0	1	0	1	1	1	1	0	0	1	0	0	0	0	1	0	1	1	No	1	1	No	1
Burat	21	18-35	<36	Female	7	1	No	None	No	Unskilled labor	0	0	0	0	1	0	0	1	0	0	1	0	0	0	0	0	0	1	0	1	1	1	1	1	0	0	0	0	0	0	1	0	1	1	No	1	1	No	1
Burat	21	18-35	<36	Female	3	1	Yes	Upper primary	Yes	Unskilled labor	0	0	0	0	1	0	0	1	0	0	1	0	0	0	0	0	0	1	0	1	0	1	1	1	0	1	0	0	0	0	0	0	1	1	No	1	1	No	1
Oldonyiro	21	18-35	<36	Female	5	1	No	None	No	Small Business/Trader	0	1	0	0	0	0	1	1	0	0	1	0	0	1	0	0	0	1	0	1	0	1	1	0	0	1	1	0	0	0	0	0	1	1	No	1	1	No	1
Wabera	21	18-35	<36	Female	3	1	Yes	Secondary uncompleted	Yes	Small Business/Trader	1	0	0	0	1	0	0	1	0	0	1	0	0	0	0	0	0	1	0	1	0	1	1	1	0	0	1	0	0	0	0	0	1	1	Yes	1	0	No	1
Bulapesa	21	18-35	<36	Male	2	0	Yes	Secondary completed	Yes	Unemployed	0	1	0	0	1	1	0	1	0	0	1	0	0	0	0	0	0	1	0	1	1	1	1	0	0	1	0	0	0	0	0	0	1	1	No	1	1	No	1
Wabera	21	18-35	<36	Female	3	1	Yes	Upper primary	Yes	Unemployed	1	1	0	0	1	0	0	1	0	0	1	0	0	0	0	0	0	0	0	1	1	1	1	0	0	0	0	0	0	0	1	0	1	1	No	1	1	No	1
Ngaremara	21	18-35	<36	Female	3	1	Yes	Textiary	Yes	Small Business/Trader	0	1	0	0	0	1	0	1	0	0	1	0	0	0	0	0	0	1	0	1	0	1	1	0	0	0	0	0	1	0	0	0	1	1	No	1	1	No	1
Wabera	21	18-35	<36	Female	3	1	Yes	Upper primary	Yes	Small Business/Trader	1	1	0	0	1	0	0	1	0	0	1	0	0	0	0	0	0	0	0	1	1	1	1	0	0	0	0	0	0	0	0	0	1	1	No	1	0	No	1
Wabera	21	18-35	<36	Male	5	0	Yes	Secondary completed	Yes	Small Business/Trader	0	0	0	0	0	0	0	1	0	0	0	0	0	0	0	0	0	0	0	1	0	1	1	0	0	0	0	0	0	1	1	0	1	1	No	1	1	No	1
Burat	22	18-35	<36	Female	6	2	No	None	No	Unskilled labor	0	1	0	0	1	1	1	1	0	0	1	0	0	0	0	0	0	1	0	1	1	1	1	1	1	1	0	0	0	0	0	0	1	1	Yes	1	1	No	1
Bulapesa	22	18-35	<36	Female	8	3	Yes	Secondary completed	Yes	Small Business/Trader	0	0	0	0	1	1	0	1	0	0	1	0	0	0	0	0	0	1	0	1	1	1	1	1	1	0	1	1	0	0	0	0	1	1	Yes	1	1	No	1
Burat	22	18-35	<36	Female	3	1	Yes	Secondary completed	Yes	Small Business/Trader	0	1	0	1	0	0	1	1	0	0	1	0	1	0	0	0	0	1	0	1	1	1	1	1	0	1	1	0	0	0	0	0	1	1	Yes	1	0	No	1
Oldonyiro	22	18-35	<36	Female	8	2	Yes	Textiary	Yes	Small Business/Trader	1	0	0	1	1	0	1	1	0	0	1	0	0	0	0	0	0	1	0	1	1	1	1	1	0	1	0	1	0	0	0	0	1	1	Yes	1	0	No	1
Oldonyiro	22	18-35	<36	Female	8	1	Yes	Upper primary	Yes	Unskilled labor	0	1	0	0	1	0	1	1	0	0	1	0	0	0	0	0	0	1	0	1	1	1	1	1	0	0	0	0	0	0	0	0	1	1	Yes	1	1	No	1
Burat	22	18-35	<36	Female	3	2	Yes	Upper primary	Yes	Unskilled labor	1	0	0	1	1	0	0	1	0	0	1	0	1	0	0	0	0	1	0	1	0	1	1	1	0	1	0	0	0	1	0	0	1	1	Yes	1	1	No	1
Oldonyiro	22	18-35	<36	Female	7	1	Yes	Secondary completed	Yes	Small Business/Trader	0	1	0	0	0	1	0	1	0	0	1	0	0	0	0	0	0	1	0	1	1	1	1	0	1	1	0	0	0	0	1	0	1	1	Yes	1	1	No	1
Wabera	22	18-35	<36	Female	5	0	Yes	Secondary completed	Yes	Small Business/Trader	1	1	0	0	1	0	0	1	0	0	1	0	0	0	0	0	0	0	0	1	1	1	1	1	0	0	1	0	0	0	0	0	1	1	Yes	1	0	No	1
Bulapesa	22	18-35	<36	Female	4	3	Yes	Upper primary	Yes	Small Business/Trader	1	0	0	0	0	0	0	1	0	0	0	0	0	0	0	0	0	0	0	0	0	1	1	1	0	1	1	1	0	0	0	0	1	1	Yes	1	1	No	1
Ngaremara	22	18-35	<36	Female	8	1	No	None	No	Unemployed	1	1	0	0	1	0	0	1	0	0	1	0	0	0	0	0	0	1	0	1	1	1	1	0	1	1	0	0	0	0	0	0	1	1	Yes	1	0	No	1
Burat	22	18-35	<36	Female	3	1	Yes	Koranic education	Yes	Unemployed	0	1	1	0	0	0	0	1	0	0	1	0	0	0	0	0	0	1	0	1	1	1	1	1	0	1	0	0	0	0	0	0	1	1	Yes	1	0	No	1
Ngaremara	22	18-35	<36	Female	4	2	No	None	No	Unskilled labor	0	0	0	0	1	0	0	1	0	0	1	0	0	0	0	0	0	1	0	1	1	1	1	0	0	1	0	0	0	0	1	1	1	1	Yes	1	0	No	1
Oldonyiro	22	18-35	<36	Male	4	1	Yes	Textiary	Yes		0	0	0	1	1	1	0	1	0	0	1	0	0	0	0	0	0	1	0	1	1	0	1	0	0	0	0	0	0	0	0	0	1	1	Yes	1	0	No	1
Oldonyiro	22	18-35	<36	Female	5	2	Yes	Secondary completed	Yes	Employed/Salaried	1	0	0	0	1	0	0	1	0	0	0	0	0	0	0	0	0	0	0	0	1	1	1	1	0	0	0	0	0	0	1	0	1	1	Yes	1	0	No	1
Wabera	22	18-35	<36	Male	10	0	Yes	Textiary	Yes	Employed/Salaried	0	1	0	0	0	0	0	1	0	0	1	0	0	0	0	0	0	1	0	1	1	1	1	1	0	1	0	0	0	0	0	0	1	1	Yes	1	0	No	1
Oldonyiro	22	18-35	<36	Female	5	3	No	None	No	Unemployed	0	0	0	0	0	0	0	1	0	0	0	0	0	0	0	0	0	0	0	1	0	1	1	1	0	0	1	0	0	0	0	0	1	1	Yes	1	0	No	1
Oldonyiro	23	18-35	<36	Female	8	2	Yes	Secondary uncompleted	Yes	Small Business/Trader	1	1	0	1	1	1	1	1	0	0	1	0	0	1	0	0	0	1	0	1	1	1	1	1	0	1	0	1	0	1	0	1	1	1	No	1	0	No	1
Bulapesa	23	18-35	<36	Female	4	2	Yes	Secondary uncompleted	Yes	Unskilled labor	0	0	1	1	0	1	1	1	0	0	1	0	0	0	0	0	0	1	0	1	1	1	1	1	1	1	1	0	0	0	1	0	1	1	No	1	1	No	1
Wabera	23	18-35	<36	Female	2	0	Yes	Secondary completed	Yes	Employed/Salaried	0	1	1	1	0	1	0	1	0	0	1	0	0	0	0	0	0	1	0	1	1	1	1	1	1	1	1	1	0	0	1	0	1	1	Yes	1	0	No	1
Burat	23	18-35	<36	Female	5	1	No	None	No	Unskilled labor	1	0	0	1	1	1	0	1	0	0	1	0	0	0	0	0	0	1	0	1	1	1	1	1	1	1	0	0	0	1	1	1	1	1	No	1	0	No	1
Burat	23	18-35	<36	Female	4	1	Yes	Upper primary	Yes	Small Business/Trader	0	1	0	1	1	0	1	1	0	0	1	0	1	0	0	0	0	1	0	1	0	1	1	1	0	1	1	0	0	0	1	1	1	1	Yes	1	0	No	1
Oldonyiro	23	18-35	<36	Female	4	2	No	None	No	Small Business/Trader	1	1	0	0	1	0	0	1	0	0	1	0	0	0	0	0	0	1	0	1	1	1	1	1	0	1	1	0	0	1	1	0	1	1	Yes	1	1	No	1
Bulapesa	23	18-35	<36	Female	3	1	Yes	Secondary uncompleted	Yes	Small Business/Trader	1	1	0	0	1	1	0	1	0	0	1	0	0	0	0	0	0	1	0	1	1	1	1	1	1	0	0	0	0	1	0	0	1	1	Yes	1	0	No	1
Wabera	23	18-35	<36	Female	4	1	Yes	Upper primary	Yes	Unemployed	0	1	0	1	0	0	0	1	0	0	1	0	0	0	0	0	0	1	0	1	1	1	1	1	0	1	0	0	0	0	1	0	1	1	No	1	1	No	1
Oldonyiro	23	18-35	<36	Female	5	1	No	None	No	Small Business/Trader	1	1	0	0	0	0	0	1	0	0	1	0	0	0	0	0	0	0	0	1	1	1	1	0	1	1	1	0	0	1	1	0	1	1	No	1	1	No	1
Bulapesa	23	18-35	<36	Female		0	Yes	Secondary uncompleted	Yes	Employed/Salaried	0	1	0	1	1	0	0	1	0	0	1	0	0	0	0	0	0	1	0	1	0	1	1	1	0	0	1	0	0	1	1	0	1	1	No	1	1	No	1
Bulapesa	23	18-35	<36	Female	3	1	Yes	Secondary completed	Yes	Small Business/Trader	0	1	0	0	0	1	1	1	1	0	1	0	0	1	0	0	0	1	0	1	1	1	1	1	0	0	0	1	0	0	0	0	1	1	Yes	1	0	No	1
Bulapesa	23	18-35	<36	Female	4	2	Yes	Secondary uncompleted	Yes	Small Business/Trader	0	0	1	1	0	0	1	1	0	0	1	0	1	0	0	0	0	1	0	1	0	1	1	1	0	1	0	0	0	0	0	1	1	1	Yes	1	0	No	1
Wabera	23	18-35	<36	Female	7	0	Yes	Upper primary	Yes		1	1	0	0	1	1	0	1	0	0	0	1	0	0	0	0	0	1	0	1	1	1	1	1	0	1	0	0	0	0	1	0	1	1	Yes	1	0	No	1
Burat	23	18-35	<36	Female	6	2	Yes	Secondary uncompleted	Yes	Employed/Salaried	0	1	0	1	0	0	1	1	1	0	1	0	0	0	0	0	0	1	0	1	0	1	1	0	1	1	0	0	0	0	0	0	1	1	Yes	1	0	No	1
Ngaremara	23	18-35	<36	Female	5	2	No	None	No	Unskilled labor	0	0	0	0	1	1	1	1	0	0	1	0	0	0	0	0	0	1	0	1	0	1	1	0	0	1	0	0	0	0	0	0	1	1	Yes	1	0	No	1
Wabera	23	18-35	<36	Female	4	2	Yes	Secondary completed	Yes	Unskilled labor	0	1	0	1	1	0	0	1	0	0	1	0	0	0	0	0	0	1	0	1	1	1	1	1	0	0	1	1	0	0	0	0	1	1	Yes	1	0	No	1
Burat	23	18-35	<36	Female	4	0	Yes	Lower primary	Yes	Small Business/Trader	0	1	0	0	1	0	0	1	0	0	1	0	0	0	0	0	0	1	0	1	0	1	1	1	1	0	0	1	0	0	1	0	1	1	Yes	1	0	No	1
Bulapesa	23	18-35	<36	Female	9	2	Yes	Secondary uncompleted	Yes	Unskilled labor	0	0	0	0	1	0	0	1	0	0	1	0	0	0	0	0	0	1	0	1	1	1	1	1	0	1	0	1	0	0	0	0	1	1	Yes	1	0	No	1
Wabera	23	18-35	<36	Female	3	0	Yes	Upper primary	Yes	Small Business/Trader	1	1	0	0	1	0	0	1	0	0	1	0	0	0	0	0	0	0	0	1	1	1	1	1	0	0	0	0	0	0	1	0	1	1	Yes	1	0	No	1
Bulapesa	23	18-35	<36	Female	2	1	Yes	Upper primary	Yes	Unskilled labor	0	0	0	0	1	0	0	1	0	0	1	0	0	0	0	0	0	0	0	1	0	1	1	1	0	0	0	0	0	0	0	0	1	1	No	1	1	No	1
Burat	24	18-35	<36	Female	7	2	Yes	Upper primary	Yes	Unskilled labor	0	1	0	1	1	1	0	0	0	0	1	1	0	1	1	0	0	1	0	1	1	1	1	1	1	1	0	1	0	1	1	0	1	1	No	1	1	No	1
Oldonyiro	24	18-35	<36	Female	6	2	Yes	Secondary uncompleted	Yes	Small Business/Trader	1	1	0	1	1	0	1	1	0	0	1	0	0	0	0	0	0	1	0	1	1	1	1	1	1	1	0	1	0	1	1	0	1	1	No	1	1	No	1
Bulapesa	24	18-35	<36	Female	3	1	Yes	Secondary completed	Yes	Employed/Salaried	1	1	0	0	1	0	0	1	0	0	1	0	0	0	0	0	0	1	0	1	0	1	1	1	1	0	1	1	0	1	1	0	1	1	Yes	1	1	No	1
Oldonyiro	24	18-35	<36	Female	4	2	Yes	Secondary uncompleted	Yes	Small Business/Trader	0	0	0	1	0	1	1	1	0	0	1	0	1	0	0	0	0	1	0	1	1	1	1	1	1	1	1	0	0	1	1	0	1	1	No	1	1	No	1
Wabera	24	18-35	<36	Female	4	1	Yes	Upper primary	Yes	Small Business/Trader	1	1	0	0	1	0	0	1	0	0	1	0	0	0	0	0	0	1	0	1	1	1	1	1	1	0	1	1	0	1	1	0	1	1	Yes	1	1	No	1
Bulapesa	24	18-35	<36	Female	4	2	Yes	Secondary completed	Yes	Unskilled labor	0	1	1	0	1	0	1	1	0	0	1	0	0	0	0	0	0	0	0	1	1	1	1	1	1	1	0	1	0	1	1	0	1	1	Yes	1	1	No	1
Oldonyiro	24	18-35	<36	Female	6	1	No	None	No	Unemployed	1	0	0	0	1	0	0	1	0	0	1	0	0	0	0	0	0	1	0	1	1	1	1	1	1	1	1	1	0	1	1	0	1	1	Yes	1	1	No	1
Wabera	24	18-35	<36	Female	1	0	Yes	Textiary	Yes	Employed/Salaried	Don't K0w	1	1	0	0	1	0	1	0	0	1	0	0	0	0	0	0	1	0	1	0	1	1	1	1	1	1	1	0	0	1	0	1	1	Yes	1	0	No	1
Burat	24	18-35	<36	Female	5	2	Yes	Upper primary	Yes	Small Business/Trader	0	0	0	0	1	0	0	1	0	0	1	0	0	0	0	0	0	1	0	1	1	1	1	1	1	1	1	1	0	1	1	0	1	1	Yes	1	0	No	1
Burat	24	18-35	<36	Female	3	1	Yes	Secondary completed	Yes	Small Business/Trader	0	0	1	0	0	1	0	1	0	0	1	0	1	0	0	0	0	1	0	1	0	1	1	1	0	1	1	0	0	0	1	0	1	1	No	1	1	No	1
Bulapesa	24	18-35	<36	Female	2	0	Yes	Secondary completed	Yes	Small Business/Trader	1	0	0	0	0	1	0	1	0	0	1	0	0	0	0	0	0	1	0	1	0	1	1	1	1	1	0	1	0	0	1	0	1	1	Yes	1	1	No	1
Burat	24	18-35	<36	Female	7	3	Yes	Secondary uncompleted	Yes	Unskilled labor	0	1	0	0	1	0	1	1	0	0	1	0	0	0	0	0	0	1	0	1	1	1	1	1	0	1	1	1	0	0	1	0	1	1	Yes	1	0	No	1
Wabera	24	18-35	<36	Female	4	1	Yes	Secondary uncompleted	Yes	Small Business/Trader	1	1	0	0	1	0	0	1	0	0	1	0	0	0	0	0	0	0	0	1	1	1	1	1	0	1	1	1	0	1	1	0	1	1	No	1	1	No	1
Ngaremara	24	18-35	<36	Female	3	1	Yes	Upper primary	Yes	Employed/Salaried	0	0	0	0	0	1	0	1	0	0	1	0	1	0	0	0	0	1	0	1	0	1	1	1	1	1	0	1	0	0	1	0	1	1	No	1	1	No	1
Oldonyiro	24	18-35	<36	Female	6	3	No	None	No	Unskilled labor	0	0	0	1	0	0	0	1	0	0	0	0	0	0	0	0	0	0	0	1	1	1	1	1	1	1	0	1	0	1	1	0	1	1	Yes	1	0	No	1
Bulapesa	24	18-35	<36	Female	2	0	Yes	Secondary uncompleted	Yes	Small Business/Trader	0	1	0	0	1	0	0	1	0	0	0	0	0	0	0	0	0	0	0	0	1	1	1	1	1	1	0	1	0	0	1	0	1	1	No	1	1	No	1
Wabera	24	18-35	<36	Female	5	0	No	None	No	Small Business/Trader	1	0	0	0	1	0	0	1	0	0	0	0	0	0	0	0	0	0	0	0	0	1	1	1	1	1	1	1	0	1	1	0	1	1	Yes	1	1	No	1
Ngaremara	24	18-35	<36	Female	5	1	No	None	No	Unskilled labor	0	0	0	0	1	0	0	1	0	0	1	0	0	0	0	0	0	1	0	1	0	1	1	1	1	1	0	1	0	0	0	0	1	1	Yes	1	1	No	1
Oldonyiro	24	18-35	<36	Female	6	2	No	None	No	Unemployed	0	0	0	0	1	0	0	1	0	0	0	0	0	0	0	0	0	0	0	1	1	1	1	1	0	1	1	1	0	0	1	0	1	1	Yes	1	0	No	1
Bulapesa	24	18-35	<36	Female	5	3	No	None	No	Unemployed	Don't K0w	0	0	0	0	0	0	1	0	0	0	0	0	0	0	0	0	0	0	1	0	1	1	0	0	0	0	0	0	0	0	0	1	1	No	1	0	No	0
Bulapesa	25	18-35	<36	Female	3	1	Yes	Secondary uncompleted	Yes	Small Business/Trader	0	1	1	0	1	0	1	1	1	0	1	0	1	0	0	0	0	1	0	1	1	1	1	1	1	1	0	1	0	0	1	0	1	1	Yes	1	0	No	1
Wabera	25	18-35	<36	Female	5	1	Yes	Upper primary	Yes	Small Business/Trader	1	1	0	0	1	0	0	1	0	1	1	0	0	0	0	0	0	1	0	1	1	1	1	1	1	0	1	0	1	0	0	0	1	1	No	1	1	No	1
Burat	25	18-35	<36	Female	6	2	Yes	Upper primary	Yes	Small Business/Trader	0	1	0	1	0	0	0	1	0	0	1	0	0	0	0	0	0	1	0	1	1	1	1	1	1	1	1	1	0	1	1	0	1	1	Yes	1	0	No	1
Oldonyiro	25	18-35	<36	Female	6	2	No	None	No	Small Business/Trader	0	0	0	0	0	1	1	1	0	0	1	0	0	0	0	0	0	1	0	1	1	1	1	1	1	1	1	1	0	0	1	0	1	1	Yes	1	0	No	1
Burat	25	18-35	<36	Female	2	1	Yes	Upper primary	Yes	Unskilled labor	1	1	0	0	1	0	0	1	0	0	1	0	0	0	0	0	0	1	0	1	1	1	1	1	1	1	0	0	0	0	0	0	1	1	No	1	1	No	1
Burat	25	18-35	<36	Female	5	2	No	None	No	Unskilled labor	0	0	0	0	1	1	0	1	0	0	1	0	0	0	0	0	0	1	0	1	0	1	1	1	1	1	1	1	0	0	1	0	1	1	Yes	1	0	No	1
Bulapesa	25	18-35	<36	Female	4	1	Yes	Upper primary	Yes	Unskilled labor	0	1	0	0	1	1	0	1	0	0	1	0	0	1	0	0	0	1	0	1	1	1	1	1	1	1	1	1	0	0	0	0	1	1	Yes	1	0	No	1
Wabera	25	18-35	<36	Female	3	1	Yes	Secondary uncompleted	Yes	Employed/Salaried	1	1	0	0	1	0	0	1	0	1	1	0	0	0	0	0	0	0	0	1	1	1	1	1	1	0	0	0	0	0	1	0	1	1	No	1	1	No	1
Oldonyiro	25	18-35	<36	Female	7	2	No	None	No	Small Business/Trader	1	0	0	0	1	0	0	1	0	0	1	0	0	0	0	0	0	0	0	1	1	1	1	1	0	0	1	0	0	1	1	0	1	1	No	1	1	No	1
Bulapesa	25	18-35	<36	Female	12	1	No	Koranic education	Yes	Unskilled labor	1	1	1	0	1	0	0	1	0	0	1	0	0	0	0	0	0	1	0	1	1	1	1	1	1	1	1	0	0	0	1	0	1	1	No	1	1	No	1
Oldonyiro	25	18-35	<36	Female	5	3	No	None	No	Unemployed	0	0	0	0	1	0	0	1	0	0	1	0	0	0	0	0	0	1	0	1	0	0	1	1	1	1	1	0	0	0	1	0	1	1	No	1	1	No	1
Ngaremara	25	18-35	<36	Female	10	1	No	None	No	Unskilled labor	0	1	0	0	0	0	0	1	0	0	1	0	0	0	0	0	0	1	0	1	0	1	1	1	1	1	0	1	0	1	1	0	1	1	Yes	1	0	No	1
Bulapesa	25	18-35	<36	Female	5	1	Yes	Upper primary	Yes	Unskilled labor	0	0	0	0	0	0	0	1	0	0	0	0	0	0	0	0	0	0	0	1	0	1	1	1	1	1	1	0	1	0	0	0	1	1	No	1	1	No	1
Bulapesa	25	18-35	<36	Female	3	0	Yes	Upper primary	Yes	Unskilled labor	1	0	0	0	1	0	0	1	0	0	0	0	0	0	0	0	0	0	0	0	1	1	1	1	0	0	1	0	0	0	1	0	1	1	No	1	1	No	1
Burat	25	18-35	<36	Female	4		Yes	Upper primary	Yes	Small Business/Trader	0	1	0	0	1	0	0	1	0	0	1	0	0	1	0	0	0	1	0	1	1	1	1	1	1	1	0	0	0	0	0	0	1	1	No	1	1	No	1
Bulapesa	25	18-35	<36	Female	4	2	Yes	Upper primary	Yes	Employed/Salaried	0	0	0	0	1	1	0	1	0	0	0	0	0	0	0	0	0	0	0	0	0	1	1	1	0	0	0	0	0	0	0	0	1	1	Yes	1	1	No	1
Wabera	26	18-35	<36	Female	4	0	Yes	Textiary	Yes	Employed/Salaried	1	1	0	0	1	0	0	1	0	0	1	0	0	0	0	0	0	1	0	1	1	1	1	1	1	1	0	1	0	0	1	0	1	1	Yes	1	1	No	1
Bulapesa	26	18-35	<36	Female	2	0	Yes	Secondary completed	Yes	Small Business/Trader	0	1	0	1	0	0	0	1	0	0	1	0	1	1	0	0	1	0	0	1	1	1	1	0	0	1	1	0	0	1	1	0	1	1	No	1	1	No	1
Oldonyiro	26	18-35	<36	Female	7	1	No	None	No	Unemployed	0	0	0	1	1	1	0	1	0	0	1	0	0	0	0	0	0	1	0	1	0	1	1	1	0	1	1	0	0	1	1	0	1	1	No	1	1	No	1
Wabera	26	18-35	<36	Female	6	2	Yes	Secondary uncompleted	Yes	Small Business/Trader	0	1	0	1	0	0	0	1	0	0	1	1	0	0	0	0	0	1	0	1	1	1	1	1	1	1	0	1	0	0	0	0	1	1	No	1	1	No	1
Burat	26	18-35	<36	Female	6	1	No	None	No	Unskilled labor	0	0	1	1	1	1	0	1	0	0	1	0	0	0	0	0	0	1	0	1	1	1	1	1	1	0	1	0	0	0	1	0	1	1	Yes	1	1	No	1
Bulapesa	26	18-35	<36	Female	4	2	No	Koranic education	Yes	Small Business/Trader	0	1	0	0	1	1	0	1	0	1	0	1	0	0	0	0	0	1	0	1	0	1	1	1	0	1	1	1	1	0	1	0	1	1	Yes	1	1	No	1
Bulapesa	26	18-35	<36	Female	5	0	Yes	Secondary completed	Yes	Unemployed	0	1	0	0	1	1	0	1	0	0	1	0	0	0	0	0	0	0	0	1	1	1	1	1	0	1	1	0	0	1	0	0	1	1	No	1	1	No	1
Oldonyiro	26	18-35	<36	Female	8	3	Yes	Secondary completed	Yes	Small Business/Trader	0	1	0	0	0	0	0	1	0	0	1	0	0	0	0	0	0	1	0	1	1	1	1	1	0	1	1	0	0	0	1	0	1	1	Yes	1	1	No	1
Bulapesa	26	18-35	<36	Female	4	0	Yes	Upper primary	Yes	Unskilled labor	0	0	0	0	1	1	0	1	0	0	1	0	0	0	0	0	0	0	0	1	0	1	1	1	0	1	1	0	0	0	1	0	1	1	Yes	1	1	No	1
Bulapesa	26	18-35	<36	Female	5	2	Yes	Upper primary	Yes	Unemployed	1	0	0	0	1	0	0	1	0	0	1	0	0	0	0	0	0	1	0	1	1	1	1	0	1	1	1	0	0	0	0	0	1	1	No	1	1	No	1
Burat	26	18-35	<36	Female	3	1	No	None	No	Small Business/Trader	0	0	0	0	1	0	0	1	0	0	1	0	0	0	0	0	0	1	0	1	1	1	1	1	0	1	1	0	0	0	0	0	1	1	No	1	1	No	1
Wabera	26	18-35	<36	Female	3	0	Yes	Textiary	Yes	Employed/Salaried	1	0	0	0	1	0	0	1	0	0	1	0	1	0	0	0	0	1	0	1	1	0	1	0	0	0	0	0	0	0	0	0	1	1	Yes	1	1	No	1
Wabera	26	18-35	<36	Female	5	1	No	Lower primary	Yes	Small Business/Trader	1	0	0	0	1	0	0	1	0	0	0	1	0	0	0	0	0	0	0	1	1	0	1	0	0	0	0	0	0	0	0	0	1	1	Yes	1	1	No	1
Wabera	26	18-35	<36	Female	3	0	Yes	Upper primary	Yes	Small Business/Trader	1	0	0	0	1	0	0	1	0	0	1	0	0	0	0	0	0	0	0	1	1	0	1	0	0	0	0	0	0	0	0	0	1	1	Yes	1	0	No	1
Bulapesa	26	18-35	<36	Female	5	0	No	None	No	Unskilled labor	0	0	0	0	0	0	0	1	0	0	0	0	0	0	0	0	0	0	0	1	1	1	1	1	0	1	1	0	0	0	0	0	1	1	No	1	1	No	1
Oldonyiro	27	18-35	<36	Female	6	2	Yes	Upper primary	Yes	Farmer	0	1	0	1	1	0	0	1	0	0	1	0	0	1	0	0	0	1	0	1	0	1	1	1	1	1	0	0	1	1	1	0	1	1	No	1	1	No	1
Burat	27	18-35	<36	Male	5	1	Yes	Upper primary	Yes	Small Business/Trader	1	1	0	1	1	1	1	1	0	0	1	0	0	0	0	0	0	1	0	1	1	1	1	1	1	1	1	0	0	1	0	0	1	1	No	1	1	No	1
Oldonyiro	27	18-35	<36	Female	2	1	No	None	No	Unemployed	0	0	0	1	0	0	0	1	0	0	1	0	0	1	0	0	0	1	0	1	1	1	1	1	1	1	1	0	1	0	1	0	1	1	Yes	1	1	No	1
Bulapesa	27	18-35	<36	Female	4	2	Yes	Upper primary	Yes	Unskilled labor	0	0	0	0	1	1	0	1	0	0	1	0	0	0	0	0	0	1	0	1	1	1	1	1	1	1	1	0	0	0	0	0	1	1	Yes	1	1	No	1
Burat	27	18-35	<36	Female	7	3	Yes	Secondary uncompleted	Yes	Small Business/Trader	0	0	0	0	1	0	1	1	0	0	1	0	0	0	0	0	0	1	0	1	1	1	1	1	0	1	1	0	1	0	0	0	1	1	No	1	1	No	1
Bulapesa	27	18-35	<36	Female	5	1	Yes	Lower primary	Yes	Unskilled labor	0	1	0	0	1	0	0	1	0	0	1	0	0	0	0	0	0	1	0	1	0	1	1	1	1	1	1	1	0	0	1	0	1	1	Yes	1	1	No	1
Burat	27	18-35	<36	Female	5	2	No	None	No	Unskilled labor	0	0	0	0	1	0	0	1	0	0	1	0	0	0	0	0	0	1	0	1	1	1	1	1	0	1	1	1	0	0	1	0	1	1	Yes	1	1	No	1
Bulapesa	27	18-35	<36	Female	3	1	Yes	Upper primary	Yes	Small Business/Trader	1	1	0	0	1	0	0	1	0	0	1	0	0	0	0	0	0	1	0	1	1	1	1	1	0	1	1	0	0	0	1	0	1	1	Yes	1	0	No	1
Wabera	27	18-35	<36	Female	4	1	Yes	Upper primary	Yes	Unskilled labor	1	1	0	0	1	0	0	1	0	0	1	0	0	0	0	0	0	0	0	1	1	1	1	0	0	1	1	0	0	0	1	0	1	1	Yes	1	1	No	1
Ngaremara	27	18-35	<36	Female	3	2	No	Lower primary	Yes	Small Business/Trader	1	1	1	0	1	0	0	1	0	0	1	0	0	0	0	0	0	1	0	1	1	1	1	1	0	1	1	0	0	0	0	0	1	0	No	1	0	No	1
Burat	27	18-35	<36	Female	4	1	Yes	Upper primary	Yes	Unskilled labor	0	1	1	1	0	1	0	1	0	0	0	0	0	0	0	0	0	0	0	0	1	1	1	1	0	1	0	0	1	0	1	0	1	1	Yes	1	1	No	1
Wabera	27	18-35	<36	Female	5	1	Yes	Upper primary	Yes	Unemployed	0	1	0	1	0	1	0	1	0	0	1	0	0	1	0	0	0	1	0	1	1	0	1	0	0	0	0	0	0	0	0	0	1	1	Yes	1	1	No	1
Bulapesa	27	18-35	<36	Female	2	0	Yes	Upper primary	Yes	Small Business/Trader	1	0	0	0	0	0	0	1	0	0	0	0	0	1	0	0	0	0	0	1	1	1	1	1	0	1	0	0	0	0	0	0	1	1	Yes	1	1	No	1
Bulapesa	28	18-35	<36	Female	7	2	Yes	Upper primary	Yes	Small Business/Trader	0	1	0	0	1	0	0	1	0	0	1	0	0	0	0	0	0	1	0	1	0	1	1	1	1	1	1	1	1	1	1	0	1	1	Yes	1	1	Yes	1
Bulapesa	28	18-35	<36	Male	4	2	Yes	Upper primary	Yes	Small Business/Trader	0	0	1	0	1	1	1	1	0	0	0	1	1	0	0	0	1	1	0	1	1	1	1	1	1	0	1	1	0	0	1	0	1	1	Yes	1	1	No	1
Wabera	28	18-35	<36	Female	6	0	Yes	Secondary completed	Yes	Small Business/Trader	1	1	0	0	1	1	0	1	0	0	1	0	0	0	0	0	0	1	0	1	1	1	1	1	1	1	1	0	0	0	1	0	1	1	Yes	1	1	No	1
Ngaremara	28	18-35	<36	Female	9	2	No	None	No	Unskilled labor	1	1	0	0	1	1	0	1	0	0	1	0	0	0	0	0	0	1	0	1	1	1	1	1	1	1	1	0	0	0	1	0	1	1	Yes	1	1	No	1
Bulapesa	28	18-35	<36	Male	5	2	Yes	Secondary completed	Yes	Small Business/Trader	0	1	1	0	1	0	0	1	1	0	1	0	0	0	0	0	0	1	0	1	1	1	1	1	0	1	1	0	0	0	1	0	1	1	Yes	1	1	No	1
Wabera	28	18-35	<36	Female	4	1	Yes	Upper primary	Yes	Small Business/Trader	1	1	0	0	1	1	1	1	0	0	1	0	0	0	0	0	0	1	0	1	1	1	1	1	1	1	1	0	0	0	1	0	1	1	Yes	1	0	Yes	1
Bulapesa	28	18-35	<36	Female	7	2	Yes	Upper primary	Yes	Small Business/Trader	0	1	0	0	0	0	0	1	0	0	1	0	0	0	0	0	0	1	0	1	1	1	1	1	1	1	1	0	0	1	1	0	1	1	Yes	1	1	No	1
Wabera	28	18-35	<36	Female	5	1	Yes	Secondary completed	Yes	Employed/Salaried	1	1	1	0	0	0	0	1	0	0	1	0	0	0	0	0	0	0	0	1	1	1	1	1	1	1	1	0	0	0	1	0	1	1	Yes	1	1	No	1
Wabera	28	18-35	<36	Female	3	1	Yes	Secondary uncompleted	Yes	Small Business/Trader	1	1	0	0	1	0	0	1	0	0	1	0	0	0	0	0	0	1	0	1	1	1	1	0	1	1	1	0	1	0	0	0	1	1	Yes	1	1	No	1
Wabera	28	18-35	<36	Female	4	0	Yes	Upper primary	Yes	Small Business/Trader	1	1	0	0	1	0	0	1	0	0	1	0	0	0	0	0	0	0	0	1	1	1	1	1	0	1	0	0	1	0	1	0	1	1	Yes	1	1	No	1
Bulapesa	28	18-35	<36	Female	6	1	Yes	Upper primary	Yes	Unskilled labor	0	1	1	0	1	1	0	1	0	0	1	0	0	0	0	0	0	1	0	1	1	1	1	1	0	0	0	1	0	0	1	0	1	1	Yes	1	1	No	1
Wabera	28	18-35	<36	Female	5	0	Yes	Secondary completed	Yes	Employed/Salaried	1	1	0	0	1	1	0	1	0	0	1	0	0	0	0	0	0	1	0	1	1	1	1	1	1	1	1	0	0	0	1	0	1	1	Yes	1	1	No	1
Burat	28	18-35	<36	Female	1	0	No	None	No	Small Business/Trader	0	1	0	0	1	1	0	1	0	0	1	0	0	0	0	0	0	1	0	1	1	1	1	1	1	1	0	0	0	0	0	0	1	1	Yes	1	1	No	1
Oldonyiro	28	18-35	<36	Female	6	0	Yes	Secondary uncompleted	Yes	Small Business/Trader	0	1	0	1	1	0	0	1	0	0	1	0	0	0	0	0	0	1	0	1	1	1	1	1	1	0	1	0	0	0	1	0	1	1	Yes	1	1	No	1
Bulapesa	28	18-35	<36	Female	8	4	Yes	Secondary completed	Yes	Small Business/Trader	0	1	1	1	1	1	0	1	0	0	1	0	1	0	0	0	0	1	0	1	1	1	1	1	0	0	1	0	0	0	0	0	1	1	Yes	1	0	No	1
Wabera	28	18-35	<36	Female	5	1	Yes	Secondary completed	Yes	Employed/Salaried	1	1	0	1	1	0	0	1	0	0	1	0	0	0	0	0	0	1	0	1	1	1	1	0	0	0	0	0	0	0	1	0	1	1	Yes	1	0	No	1
Wabera	28	18-35	<36	Female	4	2	Yes	Upper primary	Yes	Small Business/Trader	0	0	1	1	1	0	1	1	0	0	1	0	0	0	0	0	0	1	0	1	1	1	1	0	0	1	0	0	0	0	0	0	1	1	Yes	1	1	No	1
Oldonyiro	28	18-35	<36	Female	7	0	No	None	No	Unskilled labor	0	1	0	0	1	0	1	1	0	0	1	0	0	0	0	0	0	1	0	1	1	1	1	1	0	0	1	0	0	0	0	0	1	1	Yes	1	0	Yes	1
Bulapesa	28	18-35	<36	Female	9	2	Yes	Upper primary	Yes	Unskilled labor	0	1	0	1	1	1	0	1	0	0	1	0	0	0	0	0	0	1	0	1	1	1	1	1	0	0	1	1	0	0	0	0	1	1	No	1	0	No	0
Bulapesa	28	18-35	<36	Female	5	2	Yes	Upper primary	Yes	Unskilled labor	0	0	0	0	1	0	0	1	0	0	1	0	0	0	0	0	0	1	0	1	1	1	1	0	0	1	0	0	0	1	0	1	1	1	No	1	1	No	1
Bulapesa	28	18-35	<36	Female	8	1	Yes	Upper primary	Yes	Unskilled labor	0	0	0	0	1	0	0	1	0	0	1	0	0	1	0	0	0	0	0	1	0	1	1	1	0	0	0	0	0	0	1	0	1	1	Yes	1	1	No	1
Burat	28	18-35	<36	Female	6	2	Yes	Upper primary	Yes	Small Business/Trader	0	1	0	1	1	0	0	1	1	0	1	0	0	0	0	0	0	1	0	1	1	1	1	1	0	0	1	0	0	0	0	0	1	1	Yes	1	0	No	1
Burat	28	18-35	<36	Female	6	1	No	None	No	Unskilled labor	0	1	0	0	0	0	0	1	0	0	1	0	1	0	0	0	0	0	0	1	1	1	1	0	0	1	0	0	0	0	0	0	1	0	No	1	0	No	1
Bulapesa	28	18-35	<36	Female	16	2	No	None	No	Unskilled labor	0	0	0	0	0	0	0	0	0	0	1	0	0	0	0	0	0	1	0	1	0	1	1	1	1	1	0	1	0	0	1	0	1	1	Yes	1	0	No	1
Burat	28	18-35	<36	Female	6	0					0	0	0	0	0	0	0	1	0	0	0	0	0	0	0	0	0	0	0	1	0	1	1	1	0	1	1	0	0	0	0	0	1	1	Yes	1	1	No	1
Bulapesa	28	18-35	<36	Female	4	1	Yes	Secondary completed	Yes	Unskilled labor	0	1	0	0	0	0	0	1	0	0	1	0	0	0	0	0	0	1	0	1	0	1	1	0	0	1	1	0	1	0	0	0	1	1	Yes	1	1	No	1
Ngaremara	28	18-35	<36	Female	6	1	No	None	No	Unemployed	1	1	0	1	0	0	0	1	0	0	1	0	0	0	0	0	0	0	0	1	1	1	1	1	0	1	0	0	0	0	0	0	1	1	Yes	1	0	No	1
Bulapesa	28	18-35	<36	Female	3	0	Yes	Secondary uncompleted	Yes	Small Business/Trader	1	0	0	0	0	0	0	1	0	0	0	0	0	0	0	0	0	0	0	1	1	1	1	0	0	1	0	0	0	0	1	0	1	1	No	1	1	No	1
Wabera	28	18-35	<36	Female	6	3	Yes	Upper primary	Yes	Small Business/Trader	0	0	0	1	0	0	0	1	0	0	1	0	0	0	0	0	0	1	0	1	1	1	1	0	0	0	1	0	0	1	0	0	1	1	Yes	1	0	No	1
Bulapesa	28	18-35	<36	Female	4	1	Yes	Secondary completed	Yes	Unemployed	0	0	0	0	0	0	0	1	0	0	1	0	0	0	0	0	0	1	0	1	1	1	1	1	0	0	0	0	0	0	1	0	1	1	Yes	1	0	Yes	1
Bulapesa	29	18-35	<36	Female	3	2	Yes	Upper primary	Yes	Unemployed	0	1	1	1	1	1	0	1	0	1	1	0	1	0	0	0	0	1	0	1	0	1	1	1	1	1	1	1	0	0	0	0	1	1	Yes	1	0	No	1
Bulapesa	29	18-35	<36	Female	4	2	Yes	Secondary completed	Yes	Small Business/Trader	0	1	1	0	1	1	0	1	0	0	1	0	0	1	0	0	0	1	0	1	0	1	1	0	0	1	1	0	0	0	0	1	1	1	No	1	1	Yes	1
Bulapesa	29	18-35	<36	Female	5	2	Yes	Upper primary	Yes	Unemployed	1	0	0	0	1	0	1	1	0	0	1	0	0	1	0	0	0	0	0	1	1	1	1	1	1	1	0	1	0	0	1	0	1	1	Yes	1	0	No	1
Oldonyiro	29	18-35	<36	Male	9	4	Yes	Lower primary	Yes	Small Business/Trader	0	1	0	1	1	1	0	1	0	0	1	0	0	1	0	0	0	1	0	1	1	1	1	1	0	1	0	0	0	0	0	0	1	1	Yes	1	0	No	1
Bulapesa	29	18-35	<36	Female	4	1	Yes	Upper primary	Yes	Unemployed	0	1	1	1	1	1	0	1	1	0	1	0	1	0	0	0	0	1	0	1	0	1	1	1	0	0	0	0	0	0	0	0	1	1	Yes	1	0	No	1
Bulapesa	29	18-35	<36	Female	8	1	Yes	Upper primary	Yes	Small Business/Trader	0	1	1	0	0	0	0	1	0	0	1	0	1	0	0	0	0	1	0	1	1	1	1	1	1	1	0	0	0	0	0	0	1	1	Yes	1	0	No	1
Wabera	29	18-35	<36	Female	6	1	Yes	Upper primary	Yes		1	1	0	1	1	1	0	1	0	0	1	0	0	0	0	0	0	1	0	1	1	1	1	0	1	1	0	0	0	0	0	0	1	1	Yes	1	0	No	1
Wabera	29	18-35	<36	Female	5	0	No	Lower primary	Yes	Unemployed	1	1	0	0	1	0	0	1	0	0	1	0	0	0	0	0	0	1	0	1	1	1	1	1	1	1	0	0	0	0	0	0	1	1	Yes	1	0	No	1
Wabera	29	18-35	<36	Female	5	1	Yes	Upper primary	Yes	Small Business/Trader	1	1	0	1	0	0	0	1	0	0	1	0	0	1	0	0	0	1	0	1	1	1	1	1	0	1	1	1	0	0	0	0	1	1	Yes	1	0	No	1
Bulapesa	29	18-35	<36	Female	4	1	Yes	Textiary	Yes	Employed/Salaried	0	0	1	0	1	1	0	1	0	0	1	0	0	0	0	0	0	1	0	1	1	1	1	0	0	0	0	0	0	1	1	1	1	1	No	1	1	No	1
Bulapesa	29	18-35	<36	Female	4	1	Yes	Secondary completed	Yes	Small Business/Trader	0	1	1	0	1	0	0	1	0	0	1	0	0	1	0	0	0	1	0	1	0	1	1	1	1	0	0	1	0	0	0	0	1	1	Yes	1	0	No	1
Burat	29	18-35	<36	Female	8	2	Yes	Upper primary	Yes	Unskilled labor	0	0	0	0	1	0	0	1	0	0	1	0	0	0	0	0	0	1	0	1	1	1	1	1	0	1	1	0	0	1	0	0	1	1	Yes	1	0	No	1
Bulapesa	29	18-35	<36	Female	2	1	Yes	Textiary	Yes	Small Business/Trader	1	1	0	0	1	1	0	1	0	0	1	0	0	0	0	0	0	1	0	1	0	1	1	1	1	1	0	0	0	0	0	0	1	1	Yes	1	0	No	1
Oldonyiro	29	18-35	<36	Female	6	1	No	None	No	Unemployed	1	0	0	1	1	0	0	1	0	0	1	0	0	0	0	0	0	1	0	1	1	1	1	1	1	0	1	0	0	0	0	0	1	1	Yes	1	0	No	1
Wabera	29	18-35	<36	Female	5	2	Yes	Secondary completed	Yes	Small Business/Trader	1	1	0	0	1	0	0	1	0	0	1	0	0	0	0	0	0	1	0	1	0	1	1	1	0	1	0	0	0	0	0	0	1	1	Yes	1	0	No	1
Bulapesa	29	18-35	<36	Female	4	1	Yes	Secondary completed	Yes	Small Business/Trader	0	0	1	0	1	0	0	1	0	0	1	0	0	0	0	0	0	1	0	1	0	1	1	0	0	1	1	0	0	0	0	0	1	1	Yes	1	0	No	1
Oldonyiro	29	18-35	<36	Female	7	2	Yes	Upper primary	Yes	Small Business/Trader	1	0	0	0	1	0	0	1	0	0	0	0	0	0	0	0	0	0	0	0	1	1	1	1	0	1	0	1	0	0	0	0	1	1	Yes	1	0	No	1
Wabera	29	18-35	<36	Female	5	1	Yes	Secondary completed	Yes	Employed/Salaried	1	1	0	0	1	0	0	1	0	0	1	0	0	0	0	0	0	1	0	1	1	1	1	0	0	1	0	0	0	0	0	0	1	1	Yes	1	0	No	1
Ngaremara	29	18-35	<36	Female	4	1					1	0	0	0	0	0	0	1	0	0	0	0	0	0	0	0	0	0	0	1	0	1	1	1	1	1	0	0	0	0	1	0	1	1	Yes	1	0	No	1
Bulapesa	29	18-35	<36	Female	5	1	Yes	Secondary completed	Yes	Small Business/Trader	0	1	0	0	0	1	0	1	0	0	1	0	0	1	0	0	0	1	0	1	1	1	1	1	0	0	0	0	0	0	0	0	1	1	Yes	1	0	No	1
Ngaremara	29	18-35	<36	Female			Yes	Upper primary	Yes	Employed/Salaried	0	0	0	0	0	0	0	1	0	0	0	0	0	0	0	0	0	0	0	1	0	1	1	1	0	1	0	0	0	0	0	0	1	1	Yes	1	1	No	1
Bulapesa	29	18-35	<36	Female	4	0	Yes	Secondary completed	Yes	Small Business/Trader	0	1	0	0	1	0	0	1	0	0	1	0	0	0	0	0	0	0	0	0	0	1	1	1	0	1	0	0	0	1	0	0	1	1	Yes	1	0	No	1
Oldonyiro	29	18-35	<36	Female	9	1	No	None	No	Unemployed	1	1	0	0	1	0	0	1	0	0	1	0	0	0	0	0	0	0	0	1	1	1	1	0	0	1	0	0	0	0	0	0	1	1	Yes	1	0	No	1
Bulapesa	30	18-35	<36	Female	6	0	Yes	Upper primary	Yes	Employed/Salaried	0	1	1	0	1	1	0	1	0	0	1	0	0	1	0	0	0	1	0	1	0	1	1	1	1	1	1	1	0	0	1	0	1	1	Yes	1	0	No	1
Bulapesa	30	18-35	<36	Male	4	1	Yes	Secondary completed	Yes	Small Business/Trader	0	1	1	0	0	0	1	1	0	0	1	0	0	0	0	0	0	1	0	1	1	1	1	1	1	1	0	0	1	0	1	0	1	1	Yes	1	0	No	1
Bulapesa	30	18-35	<36	Female	2	0	Yes	Upper primary	Yes	Unskilled labor	0	1	0	0	1	1	0	1	0	0	1	0	0	0	0	0	0	1	0	1	1	1	1	1	1	1	1	1	0	0	0	0	1	1	Yes	1	0	No	1
Burat	30	18-35	<36	Male	4	1	Yes	Secondary completed	Yes	Employed/Salaried	0	1	0	1	1	0	0	1	0	0	1	0	1	0	0	0	0	1	0	1	1	1	1	1	1	1	0	1	0	0	0	0	1	1	Yes	1	0	No	1
Bulapesa	30	18-35	<36	Male	3	0	Yes	Textiary	Yes	Employed/Salaried	0	1	0	0	0	1	0	1	0	0	1	0	1	1	0	0	0	1	0	1	0	1	1	1	1	1	0	0	0	0	0	0	1	1	Yes	1	0	No	1
Oldonyiro	30	18-35	<36	Male	5	1	No	None	No	Small Business/Trader	1	1	0	0	1	1	0	1	0	0	1	0	0	0	0	0	0	1	0	1	1	1	1	1	0	1	1	1	0	0	0	0	1	1	Yes	1	0	No	1
Burat	30	18-35	<36	Male	1	0	Yes	Upper primary	Yes	Employed/Salaried	0	1	0	1	1	1	0	1	0	0	1	0	0	0	0	0	0	1	0	1	1	1	1	1	0	1	0	0	0	0	0	0	1	1	Yes	1	0	No	1
Wabera	30	18-35	<36	Female	4	0	Yes	Secondary completed	Yes	Small Business/Trader	1	1	0	0	1	1	0	1	0	1	1	0	0	0	0	0	0	1	0	1	1	1	1	1	0	1	0	0	0	0	0	0	1	1	Yes	1	0	No	1
Wabera	30	18-35	<36	Female	6	1	No	None	No	Unskilled labor	0	0	0	0	1	1	0	1	0	0	1	0	0	0	0	0	0	1	0	1	1	1	1	1	1	1	0	0	0	0	1	0	1	1	Yes	1	0	No	1
Burat	30	18-35	<36	Female	6	0	No	None	No	Unemployed	0	0	0	0	1	1	0	1	0	0	1	0	0	1	0	0	0	1	0	1	1	1	1	1	1	1	0	0	0	0	0	0	1	1	Yes	1	0	No	1
Bulapesa	30	18-35	<36	Female	4	1	Yes	Upper primary	Yes	Unemployed	0	1	0	0	1	0	0	1	0	0	1	0	0	0	0	0	0	1	0	1	0	1	1	1	1	1	0	1	0	0	0	0	1	1	Yes	1	0	No	1
Bulapesa	30	18-35	<36	Female	4	1	Yes	Secondary uncompleted	Yes	Small Business/Trader	1	0	0	0	1	0	0	1	0	0	1	0	0	0	0	0	0	1	0	1	1	1	1	1	0	1	0	1	0	0	0	0	1	1	Yes	1	0	No	1
Bulapesa	30	18-35	<36	Male	3	1	Yes	Textiary	Yes	Farmer	1	0	0	0	1	0	0	1	0	0	1	0	0	0	0	0	0	1	0	1	1	1	1	1	0	1	0	0	0	0	0	0	1	1	Yes	1	0	No	1
Wabera	30	18-35	<36	Female	5	0	Yes	Upper primary	Yes	Small Business/Trader	0	0	0	1	1	0	0	1	0	0	1	0	0	0	0	0	0	1	0	1	0	1	1	1	1	1	0	0	0	0	0	0	1	1	Yes	1	0	No	1
Wabera	30	18-35	<36	Female	4	1	Yes	Upper primary	Yes	Small Business/Trader	0	1	0	0	1	0	0	1	0	0	1	0	0	1	0	0	0	0	0	1	0	1	1	1	0	1	0	0	0	0	1	0	1	1	Yes	1	0	No	1
Oldonyiro	30	18-35	<36	Female	7	2	Yes	Lower primary	Yes	Unskilled labor	0	0	0	0	1	0	0	1	0	0	1	0	0	1	0	0	0	1	0	1	0	1	1	1	1	1	0	0	0	0	0	0	1	1	Yes	1	0	No	1
Oldonyiro	30	18-35	<36	Female	7	2	No	None	No	Unemployed	1	0	0	0	1	0	0	1	0	0	1	0	0	0	0	0	0	0	0	1	1	1	1	1	0	1	0	0	0	0	0	0	1	1	Yes	1	0	No	1
Burat	30	18-35	<36	Female	5	3	Yes	Upper primary	Yes	Unskilled labor	0	1	0	0	1	0	0	1	0	0	1	0	0	0	0	0	0	0	0	1	1	1	1	1	0	1	0	0	0	0	0	0	1	1	Yes	1	0	No	1
Bulapesa	30	18-35	<36	Female	7	1	Yes	Upper primary	Yes	Small Business/Trader	0	0	0	0	1	1	0	1	0	0	1	0	0	0	0	0	0	1	0	1	1	1	1	1	0	1	0	0	0	0	0	0	1	1	Yes	1	0	No	1
Bulapesa	30	18-35	<36	Female	4	1	Yes	Secondary uncompleted	Yes	Unskilled labor	0	1	0	0	1	0	0	1	0	0	1	0	0	0	0	0	0	1	0	1	1	1	1	1	1	0	0	0	0	0	0	0	1	1	Yes	1	0	No	1
Bulapesa	30	18-35	<36	Female	1	0	Yes	Upper primary	Yes	Small Business/Trader	0	0	0	0	0	0	0	1	0	0	1	0	0	0	0	0	0	0	0	1	1	1	1	1	1	1	0	0	0	0	0	0	1	1	Yes	1	0	No	1
Oldonyiro	30	18-35	<36	Female	5	2	No	None	No	Farmer	0	0	0	0	1	0	0	1	0	0	1	0	0	0	0	0	0	1	0	1	1	1	1	1	0	1	0	0	0	0	0	0	1	1	Yes	1	0	No	1
Wabera	31	18-35	<36	Female	4	1	Yes	Secondary completed	Yes	Employed/Salaried	1	1	0	0	1	0	0	1	0	0	1	0	0	0	0	0	0	1	0	1	1	1	1	1	1	1	1	1	0	0	1	0	1	1	Yes	1	0	No	1
Wabera	31	18-35	<36	Female	3	0	No	Lower primary	Yes	Unskilled labor	1	1	0	0	1	0	0	1	0	0	1	0	0	0	0	0	0	1	0	1	1	1	1	1	1	1	1	0	0	0	0	0	1	1	Yes	1	0	No	1
Wabera	31	18-35	<36	Female	4	1	No	None	No	Unskilled labor	1	0	0	1	1	1	0	1	0	0	1	0	0	0	0	0	0	1	0	1	1	1	1	1	0	1	0	0	0	0	0	0	1	1	Yes	1	0	No	1
Wabera	31	18-35	<36	Female	6	2	Yes	Upper primary	Yes	Unskilled labor	1	1	0	0	1	0	0	1	0	0	1	0	0	0	0	0	0	0	0	1	0	1	1	1	1	1	0	0	0	0	1	0	1	1	Yes	1	0	No	1
Ngaremara	31	18-35	<36	Female	7	1	Yes	Upper primary	Yes	Small Business/Trader	1	1	0	0	1	1	0	1	0	0	1	0	0	0	0	0	0	1	0	1	1	1	1	0	0	1	0	0	0	0	0	0	1	1	Yes	1	0	No	1
Wabera	31	18-35	<36	Female	4	1	No	None	No	Unemployed	1	1	0	0	0	0	0	1	0	0	1	0	0	0	0	0	0	0	0	1	1	1	1	1	1	1	0	0	0	0	0	0	1	1	Yes	1	0	No	1
Oldonyiro	31	18-35	<36	Female	6	1	No	None	No	Unemployed	1	0	0	0	1	0	0	1	0	0	1	0	0	0	0	0	0	0	0	1	1	1	1	1	1	1	0	0	0	0	0	0	1	1	Yes	1	0	No	1
Bulapesa	31	18-35	<36	Female	1	0	Yes	Secondary completed	Yes	Small Business/Trader	1	0	0	0	1	0	0	1	0	0	1	0	0	0	0	0	0	0	0	1	0	1	1	1	1	1	0	0	0	0	0	0	1	1	Yes	1	0	No	1
Oldonyiro	31	18-35	<36	Female	5	1	No	None	No	Unemployed	0	0	0	0	1	0	0	1	0	0	1	0	0	0	0	0	0	0	0	1	1	1	1	1	1	1	0	0	0	0	0	0	1	1	Yes	1	0	No	1
Bulapesa	32	18-35	<36	Female	4	0	Yes	Secondary completed	Yes	Small Business/Trader	0	0	1	0	1	1	0	1	1	1	1	0	0	0	0	0	0	1	0	1	1	1	1	1	1	1	1	0	0	0	0	0	1	1	Yes	1	0	No	1
Bulapesa	32	18-35	<36	Male	5	1	Yes	Secondary uncompleted	Yes	Unemployed	0	1	1	1	1	1	0	1	1	0	1	0	1	0	0	0	0	1	0	1	0	1	1	1	0	1	0	0	0	0	0	0	1	1	Yes	1	0	No	1
Oldonyiro	32	18-35	<36	Female	1	0	Yes	Secondary completed	Yes	Small Business/Trader	0	1	0	0	1	0	1	1	0	0	1	0	0	0	0	0	0	1	0	1	1	1	1	1	1	1	0	0	0	0	0	0	1	1	Yes	1	0	No	1
Bulapesa	32	18-35	<36	Female	7	0	Yes	Secondary uncompleted	Yes	Unskilled labor	0	0	1	1	0	0	0	1	0	0	1	0	0	0	0	0	0	1	0	1	0	1	1	1	0	1	1	0	0	1	1	0	1	1	Yes	1	0	No	1
Bulapesa	32	18-35	<36	Female	5	1	Yes	Upper primary	Yes	Small Business/Trader	1	0	0	0	1	0	0	1	0	0	1	0	0	0	0	0	0	0	0	1	1	1	1	1	0	1	1	0	0	0	1	0	1	1	Yes	1	0	No	1
Oldonyiro	32	18-35	<36	Female	5	1	No	None	No	Farmer	0	1	0	0	1	0	0	1	0	0	1	0	0	0	0	0	0	1	0	1	1	1	1	1	1	1	0	0	0	0	0	0	1	1	Yes	1	0	No	1
Bulapesa	32	18-35	<36	Male	2	0	Yes	Secondary completed	Yes	Small Business/Trader	0	1	1	1	1	0	0	1	1	0	1	0	1	0	0	0	0	1	0	1	0	1	1	1	0	1	0	0	0	0	0	0	1	1	Yes	1	0	No	1
Bulapesa	32	18-35	<36	Female	3	0	Yes	Upper primary	Yes	Small Business/Trader	0	1	0	0	1	1	0	1	0	0	1	0	1	0	0	0	0	1	0	1	1	1	1	1	0	1	0	0	0	0	0	0	1	1	Yes	1	0	No	1
Oldonyiro	32	18-35	<36	Male	15	7	Yes	Textiary	Yes	Employed/Salaried	1	1	0	1	0	1	0	0	0	1	0	0	0	1	0	0	0	1	0	1	1	1	1	1	0	1	0	0	0	0	0	0	1	1	Yes	1	0	No	1
Wabera	32	18-35	<36	Female	5	0	Yes	Upper primary	Yes	Small Business/Trader	1	0	0	0	1	0	0	1	0	0	1	0	0	0	0	0	0	0	0	1	1	1	1	1	1	1	0	0	0	0	0	0	1	1	Yes	1	0	No	1
Burat	32	18-35	<36	Female	5	2	No	None	No	Unskilled labor	0	1	0	0	0	1	0	1	0	0	1	0	1	0	0	0	0	0	0	1	0	1	1	1	0	1	0	0	0	0	0	0	1	1	Yes	1	0	No	1
Ngaremara	32	18-35	<36	Female	8	1	No	None	No	Small Business/Trader	1	1	0	0	1	1	0	1	0	0	1	0	0	0	0	0	0	1	0	1	0	1	1	1	0	1	0	0	0	0	0	0	1	1	Yes	1	0	No	1
Wabera	32	18-35	<36	Female	6	2	Yes	Secondary uncompleted	Yes	Small Business/Trader	1	1	0	0	1	0	0	1	0	0	1	0	0	0	0	0	0	1	0	1	1	1	1	1	1	0	0	0	0	0	0	0	1	1	Yes	1	0	No	1
Oldonyiro	32	18-35	<36	Female	7	1	No	None	No	Small Business/Trader	1	1	0	0	1	0	0	1	0	0	1	0	0	0	0	0	0	1	0	1	1	1	1	1	0	1	0	0	0	0	0	0	1	1	Yes	1	0	No	1
Bulapesa	32	18-35	<36	Female	4	1	Yes	Secondary uncompleted	Yes	Small Business/Trader	0	0	0	0	1	0	0	1	0	0	1	0	0	0	0	0	0	1	0	1	1	1	1	1	0	1	0	0	0	0	0	0	1	1	Yes	1	0	No	1
Bulapesa	32	18-35	<36	Female	4	0	No	None	No	Unemployed	1	0	0	0	0	0	0	1	0	0	1	0	0	0	0	0	0	1	0	1	1	1	1	1	0	1	0	0	0	0	1	0	1	1	Yes	1	0	No	1
Oldonyiro	32	18-35	<36	Female	8	0	No	None	No	Employed/Salaried	0	0	0	1	1	0	0	1	0	0	1	0	0	0	0	0	0	1	0	1	0	1	1	1	1	0	0	0	0	0	0	0	1	1	Yes	1	0	No	1
Burat	32	18-35	<36	Female	5	1	Yes	Secondary completed	Yes	Unskilled labor	0	1	0	0	0	1	0	1	0	0	1	0	0	0	0	0	0	1	0	1	1	1	1	1	0	1	0	0	0	0	0	0	1	1	Yes	1	0	No	1
Bulapesa	32	18-35	<36	Female	7	2	No	Koranic education	Yes	Employed/Salaried	0	1	0	0	1	0	0	1	0	0	1	0	0	0	0	0	0	1	0	1	1	1	1	1	0	1	0	0	0	0	0	0	1	1	Yes	1	0	No	1
Burat	32	18-35	<36	Female	8	1	No	None	No	Small Business/Trader	0	0	0	1	0	0	0	1	0	0	1	0	0	1	0	0	0	0	0	1	1	1	1	1	0	1	0	0	0	1	0	0	1	1	Yes	1	0	No	1
Bulapesa	33	18-35	<36	Male	6	1	Yes	Upper primary	Yes	Small Business/Trader	0	1	1	0	1	0	1	1	0	0	1	0	0	0	0	0	1	1	0	1	1	1	1	1	0	1	0	0	0	0	0	0	1	1	Yes	1	0	No	1
Bulapesa	33	18-35	<36	Female	5	1		Secondary uncompleted	Yes	Small Business/Trader	0	0	0	0	1	1	0	1	0	0	1	0	0	0	0	0	0	1	0	1	1	1	1	1	1	1	0	0	0	0	0	0	1	1	Yes	1	0	No	1
Oldonyiro	33	18-35	<36	Female	5	0	Yes	Upper primary	Yes	Small Business/Trader	1	1	0	1	1	1	0	1	0	0	1	0	0	0	0	0	0	1	0	1	1	1	1	1	0	1	0	0	0	0	0	0	1	1	Yes	1	0	No	1
Wabera	33	18-35	<36	Female	7	2	Yes	Upper primary	Yes	Small Business/Trader	1	0	0	0	1	0	0	1	0	0	1	1	0	0	0	0	0	1	0	1	1	1	1	1	1	0	0	0	0	0	0	0	1	1	Yes	1	0	No	1
Wabera	33	18-35	<36	Female	5	2	Yes	Textiary	Yes	Employed/Salaried	0	1	0	1	1	0	0	1	0	0	1	0	0	0	0	0	0	0	0	1	0	1	1	1	1	1	0	0	0	0	0	0	1	1	Yes	1	0	No	1
Wabera	33	18-35	<36	Female	6	1	Yes	Secondary uncompleted	Yes	Small Business/Trader	1	0	0	0	1	0	0	1	0	0	1	0	0	0	0	0	0	0	0	1	1	1	1	1	0	0	0	0	0	0	1	0	1	1	Yes	1	0	No	1
Bulapesa	33	18-35	<36	Female	8	2	No	None	No	Small Business/Trader	0	0	0	0	1	0	0	1	0	0	0	0	0	0	0	0	1	0	0	1	1	1	1	1	1	1	0	0	0	0	0	0	1	1	Yes	1	0	No	1
Bulapesa	34	18-35	<36	Female	4	1	Yes	Secondary completed	Yes	Small Business/Trader	0	0	1	0	1	0	0	1	0	0	1	0	0	1	0	0	0	1	0	1	0	1	1	1	1	1	0	0	1	1	0	0	1	1	Yes	1	0	No	1
Oldonyiro	34	18-35	<36	Female	6	0	No	None	No	Unskilled labor	1	0	0	1	1	1	0	1	0	0	1	0	0	0	0	0	0	1	0	1	1	1	1	1	1	1	0	0	0	0	0	0	1	1	Yes	1	0	No	1
Bulapesa	34	18-35	<36	Female	4	1	No	Lower primary	Yes		1	1	0	0	1	0	0	1	0	0	1	0	0	0	0	0	0	1	0	1	1	1	1	1	1	1	0	0	0	0	0	0	1	1	Yes	1	0	No	1
Oldonyiro	34	18-35	<36	Female	5	0	No	None	No	Small Business/Trader	1	0	0	0	1	0	0	1	0	0	1	0	0	0	0	0	0	1	0	1	1	1	1	1	0	1	1	1	0	0	0	0	1	1	Yes	1	0	No	1
Bulapesa	34	18-35	<36	Female	7	0	No	None	No	Unskilled labor	0	0	0	0	1	0	0	1	0	0	1	0	0	1	0	0	0	0	0	1	0	1	1	1	1	1	1	1	0	0	0	0	1	1	Yes	1	0	No	1
Bulapesa	34	18-35	<36	Female	5	2	Yes	Upper primary	Yes	Unemployed	0	1	0	0	1	0	0	1	0	0	1	0	0	0	0	0	0	1	0	1	1	1	1	1	0	1	1	0	0	0	0	0	1	1	Yes	1	0	No	1
Burat	34	18-35	<36	Male	6	4	Yes	Secondary uncompleted	Yes	Unskilled labor	1	0	0	1	1	0	0	1	0	0	1	0	0	0	0	0	0	1	0	1	1	1	1	1	1	1	0	0	0	0	0	0	1	1	Yes	1	0	No	1
Oldonyiro	34	18-35	<36	Female	5	2	No	None	No	Unemployed	0	0	0	0	0	0	0	1	0	0	1	0	0	1	0	0	0	1	0	1	0	1	1	1	0	1	0	1	0	0	0	0	1	1	Yes	1	0	No	1
Burat	35	18-35	<36	Male	4	0	No	None	No	Unskilled labor	0	1	0	1	1	0	0	1	0	0	1	0	0	1	0	0	0	1	0	1	1	1	1	1	1	1	0	0	0	0	0	0	1	1	Yes	1	0	No	1
Bulapesa	35	18-35	<36	Female	6	0	Yes	None	No	Unemployed	0	1	1	0	1	1	0	1	0	0	1	1	0	0	0	0	0	1	0	1	0	1	1	1	0	1	0	0	0	0	0	0	1	1	Yes	1	0	No	1
Burat	35	18-35	<36	Female	8	3	Yes	Secondary completed	Yes	Employed/Salaried	1	1	0	1	1	0	1	1	0	1	1	0	0	0	0	0	0	1	0	1	1	1	1	1	0	1	0	0	0	0	0	0	1	1	Yes	1	0	No	1
Bulapesa	35	18-35	<36	Female	4	0	No	None	No	Small Business/Trader	0	0	1	0	1	0	0	1	0	0	0	0	0	0	0	0	0	0	0	1	1	1	1	1	1	1	1	1	0	0	1	0	1	1	Yes	1	0	No	1
Oldonyiro	35	18-35	<36	Female	7	2	No	None	No	Unemployed	0	1	0	0	1	0	0	1	0	0	1	0	0	0	0	0	0	1	0	1	1	1	1	1	1	1	1	0	0	0	0	0	1	1	Yes	1	0	No	1
Bulapesa	35	18-35	<36	Female	5	0	Yes	Lower primary	Yes	Unskilled labor	0	1	1	0	1	0	0	1	0	0	1	0	0	0	0	0	0	1	0	1	1	1	1	1	0	1	0	0	0	0	0	0	1	1	Yes	1	0	No	1
Wabera	35	18-35	<36	Female	2	0	Yes	None	No	Small Business/Trader	1	1	0	0	1	0	0	1	0	0	1	0	0	0	0	0	0	1	0	1	1	1	1	1	0	1	0	0	0	0	0	0	1	1	Yes	1	0	No	1
Wabera	35	18-35	<36	Female	6	1	Yes	Textiary	Yes	Employed/Salaried	1	1	0	0	1	0	1	1	0	1	1	0	1	1	0	0	0	1	0	1	0	1	1	1	0	0	0	0	0	0	0	0	1	1	Yes	1	0	No	1
Wabera	35	18-35	<36	Male	12	1	Yes	Upper primary	Yes	Small Business/Trader	Don't K0w	0	0	1	0	0	0	1	0	0	1	0	0	0	0	0	0	1	0	1	1	1	1	1	1	1	1	0	0	0	0	0	1	1	Yes	1	0	No	1
Burat	35	18-35	<36	Female	5	1	Yes	Upper primary	Yes	Unskilled labor	0	1	0	1	1	0	0	1	0	0	1	0	0	1	0	0	0	1	0	1	1	1	1	1	0	1	0	0	0	0	0	0	1	1	Yes	1	0	No	1
Bulapesa	35	18-35	<36	Female	2	0	Yes	Upper primary	Yes		1	0	0	0	1	0	0	1	0	0	1	0	0	0	0	0	0	1	0	1	1	1	1	1	0	1	0	0	0	0	0	0	1	1	Yes	1	0	No	1
Wabera	35	18-35	<36	Female	5	1	No	None	No	Small Business/Trader	1	1	0	0	1	0	0	1	0	0	1	0	0	0	0	0	0	0	0	1	1	1	1	1	0	1	0	0	0	0	0	0	1	1	Yes	1	0	No	1
Oldonyiro	35	18-35	<36	Female	7	2	No	None	No	Unemployed	1	0	0	0	1	0	0	1	0	0	1	0	0	0	0	0	0	0	0	1	1	1	1	1	1	1	0	0	0	0	0	0	1	1	Yes	1	0	No	1
Oldonyiro	35	18-35	<36	Female	6	1	No	None	No	Small Business/Trader	0	1	0	0	1	0	0	1	0	0	1	0	0	0	0	0	0	1	0	1	0	1	1	1	1	1	0	0	0	0	0	0	1	1	Yes	1	0	No	1
Bulapesa	35	18-35	<36	Female	8	2	Yes	Upper primary	Yes	Unemployed	0	1	0	0	1	1	0	1	0	0	1	0	0	0	0	0	0	1	0	1	1	1	1	1	0	0	0	0	0	0	0	0	1	1	Yes	1	0	No	1
Bulapesa	35	18-35	<36	Female	8	2	Yes	Upper primary	Yes	Small Business/Trader	0	1	0	1	1	1	0	1	0	0	1	0	0	0	0	0	0	1	0	1	0	1	1	1	0	1	0	0	0	0	0	0	1	1	Yes	1	0	No	1
Bulapesa	35	18-35	<36	Female	2	0	Yes	Upper primary	Yes	Small Business/Trader	1	1	0	0	1	0	0	1	0	0	1	0	0	0	0	0	0	1	0	1	1	1	1	1	0	1	0	0	0	0	0	0	1	1	Yes	1	0	No	1
Bulapesa	35	18-35	<36	Female	6	1	No	Lower primary	Yes	Unskilled labor	0	0	0	0	0	1	0	1	0	0	0	0	0	0	0	0	0	0	0	1	1	1	1	1	0	1	1	1	0	0	0	0	1	1	Yes	1	0	No	1
Oldonyiro	35	18-35	<36	Female	3	1	No	Upper primary	Yes	Unemployed	0	0	0	0	1	0	0	1	0	0	0	0	1	0	0	0	0	0	0	1	0	1	1	1	1	1	0	0	0	0	0	0	1	1	Yes	1	0	No	1
Ngaremara	35	18-35	<36	Female	8	1	No	None	No	Small Business/Trader	0	1	0	0	1	0	0	1	0	0	1	0	0	0	0	0	0	1	0	1	1	1	1	1	0	1	0	0	0	0	0	0	1	1	Yes	1	0	No	1
Bulapesa	35	18-35	<36	Female	6	3	Yes	Lower primary	Yes	Unskilled labor	0	1	0	0	1	0	0	1	0	0	1	0	0	0	0	0	0	1	0	1	1	1	1	1	0	1	0	0	0	0	0	0	1	1	Yes	1	0	No	1
Oldonyiro	35	18-35	<36	Female	7	0	No	None	No	Unemployed	0	0	0	0	1	0	0	1	0	0	1	0	0	0	0	0	0	0	0	1	1	1	1	1	0	1	0	0	0	0	0	0	1	1	Yes	1	0	No	1
Bulapesa	35	18-35	<36	Female	7	2	Yes	Upper primary	Yes	Unskilled labor	0	1	0	0	1	0	0	1	0	0	1	0	0	0	0	0	0	1	0	1	0	1	1	1	0	0	0	0	0	0	0	0	1	1	Yes	1	0	No	1
Ngaremara	35	18-35	<36	Female	2	0	Yes	Secondary uncompleted	Yes	Small Business/Trader	0	0	0	0	1	1	0	1	0	0	1	0	0	0	0	0	0	1	0	1	1	0	1	0	0	0	0	0	0	0	0	0	1	1	Yes	1	0	No	1
Oldonyiro	36	36-49	≥36	Female	4	0	No	None	No	Small Business/Trader	1	1	0	0	1	0	0	1	0	0	1	0	0	0	0	0	0	1	0	1	1	1	1	0	1	1	1	0	0	1	0	0	1	1	Yes	1	0	No	1
Burat	36	36-49	≥36	Female	8	2	No	None	No	Unskilled labor	1	0	1	1	1	1	0	1	0	0	1	0	0	0	0	0	0	1	0	1	1	1	1	1	1	1	0	0	0	0	0	0	1	1	Yes	1	0	No	1
Bulapesa	36	36-49	≥36	Female	6	1	Yes	Upper primary	Yes	Small Business/Trader	0	0	0	1	0	1	1	1	0	0	1	0	0	0	0	1	0	1	0	1	0	1	1	0	1	1	1	0	0	0	0	0	1	1	Yes	1	0	No	1
Burat	36	36-49	≥36	Female	4	2	Yes	Upper primary	Yes	Unskilled labor	0	1	0	1	1	0	0	1	0	0	1	0	0	0	0	0	0	1	0	1	1	1	1	1	1	1	0	1	0	0	0	0	1	1	Yes	1	0	No	1
Ngaremara	36	36-49	≥36	Female	6	1	No	None	No	Unskilled labor	1	1	0	0	1	0	0	1	0	0	1	0	0	0	0	0	0	1	0	1	1	1	1	1	1	1	0	0	0	0	0	0	1	1	Yes	1	0	No	1
Burat	36	36-49	≥36	Female	21	2	No	None	No	Small Business/Trader	0	0	1	1	0	0	0	1	0	0	1	0	0	0	0	0	0	1	0	1	1	1	1	1	1	1	0	0	0	0	0	0	1	1	Yes	1	0	No	1
Wabera	36	36-49	≥36	Female	5	1	Yes	Secondary uncompleted	Yes	Employed/Salaried	1	1	0	0	1	1	0	1	0	0	1	0	0	0	0	0	0	1	0	1	1	1	1	1	1	1	0	0	0	0	0	0	1	1	Yes	1	0	No	1
Oldonyiro	36	36-49	≥36	Male	3	2	Yes	Lower primary	Yes	Small Business/Trader	0	1	0	0	1	0	0	1	0	0	1	0	0	0	0	0	0	1	0	1	1	1	1	0	1	1	0	0	0	0	0	0	1	0	Yes	1	0	No	1
Wabera	36	36-49	≥36	Female	8	2	Yes	Secondary uncompleted	Yes	Small Business/Trader	1	1	0	0	1	1	0	1	0	0	1	0	0	0	0	0	0	1	0	1	1	1	1	0	0	0	0	0	0	0	0	0	1	1	No	1	0	No	1
Bulapesa	36	36-49	≥36	Female	11	2	No	Koranic education	Yes	Small Business/Trader	0	1	0	0	1	1	0	1	0	0	1	0	0	0	0	0	0	1	0	1	0	1	1	1	0	0	0	0	0	0	0	0	1	1	Yes	1	0	No	1
Oldonyiro	36	36-49	≥36	Female	6	0	No			Farmer	0	0	0	0	1	0	0	1	0	0	1	0	0	0	0	0	0	1	0	1	0	0	1	0	0	0	0	0	0	0	0	0	1	1	Yes	1	0	No	1
Oldonyiro	36	36-49	≥36	Female	6	2	No	None	No	Unemployed	0	0	0	0	0	0	0	1	0	0	0	0	0	0	0	0	0	0	0	1	0	1	1	1	0	0	0	0	0	0	0	0	1	1	Yes	1	0	No	1
Wabera	37	36-49	≥36	Female	3	1	Yes	Upper primary	Yes	Employed/Salaried	1	1	0	0	1	1	0	1	0	1	1	0	1	0	0	0	0	1	0	1	1	1	1	0	0	1	1	0	0	1	1	0	1	1	Yes	1	0	No	1
Oldonyiro	37	36-49	≥36	Female	6	1	No	None	No	Farmer	1	1	0	0	1	0	0	1	0	0	1	0	0	0	0	0	0	1	0	1	1	1	1	1	0	1	0	0	0	0	0	0	1	1	Yes	1	0	No	1
Bulapesa	37	36-49	≥36	Male	6	0	Yes	Upper primary	Yes	Unemployed	0	0	0	0	1	0	0	1	0	0	0	0	0	0	0	0	1	0	0	1	1	1	1	0	0	0	1	1	0	0	1	0	1	1	Yes	1	0	No	1
Burat	37	36-49	≥36	Female	9	1	Yes	Upper primary	Yes	Small Business/Trader	0	1	0	0	0	1	0	1	0	0	1	0	0	0	0	0	0	1	0	1	1	1	1	0	0	1	0	0	0	0	0	0	1	1	Yes	1	0	No	1
Burat	37	36-49	≥36	Male	3	1	Yes	Upper primary	Yes	Unskilled labor	0	0	0	0	1	0	0	1	0	0	1	0	0	1	0	0	0	1	0	1	1	1	1	1	0	0	1	1	0	0	0	0	1	1	Yes	1	0	No	1
Bulapesa	38	36-49	≥36	Female	4	1	Yes	Upper primary	Yes	Unemployed	0	1	1	0	1	1	0	1	1	0	1	0	1	0	0	0	0	1	0	1	1	1	1	1	1	0	0	0	0	0	0	0	1	1	Yes	1	0	No	1
Wabera	38	36-49	≥36	Female	6	0	Yes	Secondary uncompleted	Yes	Unskilled labor	1	1	0	0	1	1	0	1	0	0	1	0	0	0	0	0	0	1	0	1	1	1	1	0	0	1	0	0	0	0	0	0	1	1	Yes	1	0	No	1
Burat	38	36-49	≥36	Male	5	1	Yes	Secondary uncompleted	Yes	Small Business/Trader	0	1	0	1	1	1	0	1	0	0	1	0	0	0	0	0	0	1	0	1	1	1	1	0	0	0	0	1	1	1	1	0	1	1	Yes	1	0	No	1
Wabera	38	36-49	≥36	Female	6	0	Yes	Secondary completed	Yes	Unskilled labor	1	1	0	0	1	0	0	1	0	0	1	1	0	0	0	0	0	1	0	1	1	1	1	1	0	1	1	1	0	0	0	0	1	1	Yes	1	0	No	1
Bulapesa	38	36-49	≥36	Female	7	0	No	None	No	Unemployed	0	0	0	0	1	0	0	1	0	0	0	0	0	0	0	0	0	0	0	1	1	1	1	0	1	1	0	0	1	1	1	0	1	1	Yes	1	0	No	1
Wabera	38	36-49	≥36	Female	7	1	No	None	No	Employed/Salaried	1	1	0	0	1	0	0	1	0	0	1	0	0	0	0	0	0	1	0	1	1	1	1	1	0	1	0	0	0	1	1	0	1	1	Yes	1	0	No	1
Wabera	38	36-49	≥36	Male	8	1	Yes	None	No	Unskilled labor	1	0	0	0	1	0	0	1	0	0	1	0	0	0	0	0	0	1	0	1	0	1	1	1	0	0	1	1	0	0	1	0	1	1	Yes	1	0	No	1
Ngaremara	38	36-49	≥36	Female	9	1	Yes	Textiary	Yes	Small Business/Trader	1	1	1	0	1	1	1	1	0	0	1	0	0	0	0	0	0	1	0	1	1	1	1	0	0	0	0	0	0	0	0	0	1	1	Yes	1	0	No	1
Bulapesa	38	36-49	≥36	Female	4	1	Yes	Secondary completed	Yes	Small Business/Trader	0	0	0	1	0	0	0	1	0	0	1	0	0	0	0	0	0	1	0	1	0	1	1	1	0	1	0	0	0	0	0	0	1	1	Yes	1	0	No	1
Wabera	38	36-49	≥36	Female	6	2	No	None	No	Small Business/Trader	1	0	0	0	1	0	0	1	0	0	0	1	0	0	0	0	0	1	0	1	1	1	1	1	1	0	0	0	0	0	0	0	1	1	Yes	1	0	No	1
Oldonyiro	38	36-49	≥36	Female	6	2	No	None	No	Unemployed	1	1	0	0	1	0	0	1	0	0	1	0	0	0	0	0	0	0	0	1	0	1	1	1	0	1	0	0	0	0	1	0	1	1	Yes	1	0	No	1
Oldonyiro	38	36-49	≥36	Female	7	1	No	None	No	Unemployed	1	1	0	0	1	0	0	1	0	0	1	0	0	0	0	0	0	0	0	1	1	1	1	0	0	0	0	0	0	0	0	0	1	1	Yes	1	0	No	1
Oldonyiro	38	36-49	≥36	Female	10	4	No	None	No	Unskilled labor	0	0	0	0	1	0	0	1	0	0	1	0	0	0	0	0	0	1	0	1	0	1	1	1	0	0	0	0	0	0	0	0	1	1	Yes	1	0	No	1
Burat	38	36-49	≥36	Female	4	1	Yes	Upper primary	Yes	Unskilled labor	0	0	0	0	1	0	0	1	0	0	1	0	0	0	0	0	0	1	0	1	1	1	1	0	0	0	0	0	0	0	0	0	1	1	Yes	1	0	No	1
Bulapesa	38	36-49	≥36	Female	4	2	Yes	Textiary	Yes	Small Business/Trader	0	0	0	0	0	0	0	1	0	0	0	0	0	0	0	0	0	0	0	1	0	1	1	0	0	0	0	0	0	0	0	0	1	1	Yes	1	0	No	1
Oldonyiro	39	36-49	≥36	Female	6	0	Yes	Secondary completed	Yes	Small Business/Trader	1	1	1	0	1	1	0	1	0	0	1	0	0	0	0	0	0	1	0	1	1	1	1	1	0	0	1	0	0	0	0	0	1	1	Yes	1	0	No	1
Oldonyiro	39	36-49	≥36	Female	7	2	No	Lower primary	Yes	Unemployed	1	1	0	1	1	0	0	1	0	0	1	0	0	0	0	0	0	1	0	1	1	1	1	0	0	0	1	0	0	1	1	0	1	1	Yes	1	0	No	1
Wabera	39	36-49	≥36	Female	9	2	Yes	Secondary completed	Yes	Small Business/Trader	1	1	0	1	1	1	0	1	0	1	1	0	0	0	0	0	0	1	0	1	1	1	1	0	0	0	0	0	1	0	0	0	1	1	Yes	1	0	No	1
Burat	39	36-49	≥36	Female	5	1	Yes	Upper primary	Yes	Unskilled labor	0	0	0	1	1	0	0	1	0	0	1	0	0	0	0	0	1	0	0	1	1	1	1	0	1	0	1	1	0	1	1	0	1	1	Yes	1	0	No	1
Wabera	39	36-49	≥36	Male	6	1	Yes	Upper primary	Yes	Small Business/Trader	1	1	0	0	1	1	0	1	0	0	1	0	0	0	0	0	0	0	0	1	0	1	1	1	1	1	0	1	0	0	0	0	1	1	Yes	1	0	No	1
Wabera	39	36-49	≥36	Female	2	0	No	Upper primary	Yes	Unemployed	1	1	0	0	1	0	0	1	0	1	1	0	0	0	0	0	0	0	0	1	1	1	1	1	0	0	0	0	0	0	0	0	1	1	Yes	1	0	No	1
Wabera	39	36-49	≥36	Female	6	0	No	None	No	Unskilled labor	0	0	0	1	1	0	0	1	0	0	1	0	0	1	0	0	0	1	0	1	1	1	1	0	0	1	1	0	0	0	0	0	1	1	Yes	1	0	No	1
Wabera	39	36-49	≥36	Female	6	1	No	None	No	Small Business/Trader	1	1	0	0	1	0	0	1	0	0	1	0	0	0	0	0	0	0	0	1	0	1	1	1	1	0	0	0	0	1	0	0	1	1	Yes	1	0	No	1
Burat	39	36-49	≥36	Female	6	0	No	None	No	Employed/Salaried	0	0	0	0	1	0	0	1	0	0	1	0	0	0	0	0	0	1	0	1	0	1	1	1	0	0	0	0	0	0	1	0	1	1	Yes	1	0	No	1
Ngaremara	40	36-49	≥36	Female	11	2	No	None	No	Unskilled labor	1	1	0	1	0	0	1	1	0	0	1	0	1	0	0	0	0	1	0	1	1	1	1	1	0	0	1	0	0	0	0	0	1	1	Yes	1	0	No	1
Bulapesa	40	36-49	≥36	Female	5	0	Yes	Textiary	Yes	Employed/Salaried	1	0	0	1	1	1	0	1	0	0	1	0	0	0	0	0	0	1	0	1	1	1	1	1	0	0	1	0	0	0	0	0	1	1	Yes	1	0	No	1
Bulapesa	40	36-49	≥36	Female	7	2	Yes	Upper primary	Yes	Employed/Salaried	0	1	1	1	1	1	0	1	0	0	1	0	0	0	0	0	0	1	0	1	0	1	1	0	0	1	0	0	0	1	1	0	1	1	Yes	1	0	No	1
Bulapesa	40	36-49	≥36	Female	9	0	Yes	Secondary completed	Yes		1	1	0	0	1	1	0	1	0	0	1	0	0	0	0	0	0	1	0	1	1	1	1	1	0	1	0	0	0	0	1	0	1	1	Yes	1	0	No	1
Bulapesa	40	36-49	≥36	Female	3	0	Yes	Secondary uncompleted	Yes	Employed/Salaried	0	0	0	0	0	1	0	1	0	0	1	0	0	0	0	0	0	1	0	1	1	1	1	0	0	1	0	0	1	0	0	0	1	1	Yes	1	0	No	1
Burat	40	36-49	≥36	Female	6	1	Yes	Upper primary	Yes		0	0	0	1	1	0	0	1	0	0	1	0	0	0	0	0	0	1	0	1	1	1	1	1	0	1	0	0	1	0	0	0	1	1	Yes	1	0	No	1
Oldonyiro	40	36-49	≥36	Female	7	2	No	None	No	Small Business/Trader	0	1	0	0	1	0	0	1	0	0	1	0	0	1	0	0	0	1	0	1	0	1	1	1	0	1	0	0	0	0	0	0	1	1	Yes	1	0	No	1
Oldonyiro	40	36-49	≥36	Female	6	3	No	None	No	Small Business/Trader	0	0	0	0	1	0	0	1	0	0	0	0	0	0	0	0	0	0	0	0	0	1	1	1	0	1	0	0	1	1	0	0	1	1	Yes	1	0	No	1
Wabera	40	36-49	≥36	Female	5	0	Yes	Upper primary	Yes	Unskilled labor	1	1	0	0	1	1	0	1	0	0	1	0	0	0	0	0	0	0	0	1	1	1	1	1	0	0	0	0	0	0	0	0	1	1	Yes	1	0	No	1
Burat	40	36-49	≥36	Female	10	0	No	None	No	Unemployed	0	0	0	0	1	1	0	1	0	0	1	0	0	1	0	0	0	0	0	1	1	1	1	0	1	0	1	0	0	0	1	0	1	1	Yes	1	0	No	1
Burat	40	36-49	≥36	Female	8	1	Yes	Koranic education	Yes	Employed/Salaried	0	1	0	1	1	0	1	1	0	0	1	0	0	0	0	0	0	1	0	1	1	1	1	0	0	0	0	0	0	0	0	0	1	1	Yes	1	0	No	1
Burat	40	36-49	≥36	Female	9	1					0	0	0	0	1	0	0	1	0	0	1	0	0	0	0	0	0	1	0	1	0	1	1	0	0	1	0	0	0	1	0	0	1	1	Yes	1	0	No	1
Burat	40	36-49	≥36	Female	8	1	Yes	Upper primary	Yes	Employed/Salaried	0	0	0	0	1	0	0	1	0	0	1	0	0	0	0	0	0	1	0	1	0	1	1	0	0	0	0	0	0	0	0	0	1	1	Yes	1	0	No	1
Burat	41	36-49	≥36	Female	7	1	Yes	Lower primary	Yes	Small Business/Trader	0	0	0	0	1	0	1	1	0	0	1	0	0	1	1	0	0	1	0	1	1	1	1	1	0	0	0	0	0	0	0	0	1	1	Yes	1	0	No	1
Wabera	41	36-49	≥36	Female	5	0	No	Lower primary	Yes	Small Business/Trader	1	1	0	0	1	1	0	1	0	0	1	0	0	0	0	0	0	0	0	1	1	1	1	1	0	0	0	0	0	0	0	0	1	1	Yes	1	1	No	1
Wabera	41	36-49	≥36	Female	8	1	No	Lower primary	Yes	Unskilled labor	1	1	0	0	1	0	0	1	0	1	1	0	0	0	0	0	0	0	0	1	1	1	1	1	0	0	0	0	0	0	0	0	1	1	Yes	1	0	No	1
Oldonyiro	41	36-49	≥36	Female	6	1	No	None	No	Unemployed	1	0	0	0	1	0	0	1	0	0	1	0	0	0	0	0	0	0	0	1	1	1	1	0	0	0	1	0	0	0	0	0	1	1	Yes	1	0	No	1
Bulapesa	42	36-49	≥36	Female	2	1	Yes	Upper primary	Yes	Unemployed	0	1	1	1	1	1	1	1	0	0	1	1	1	0	0	0	0	1	0	1	1	1	1	0	1	0	1	0	1	1	0	0	1	1	Yes	1	0	No	1
Burat	42	36-49	≥36	Male	6	0	Yes	Upper primary	Yes	Employed/Salaried	1	1	0	1	1	1	0	1	0	0	1	0	0	0	0	0	0	0	0	1	1	1	1	1	0	1	0	0	0	0	0	0	1	1	No	1	0	No	1
Bulapesa	42	36-49	≥36	Female	7	0	Yes	None	No	Small Business/Trader	0	1	0	1	0	0	1	1	0	0	1	0	0	0	0	0	0	1	0	1	1	1	1	1	0	1	1	0	0	0	0	0	1	1	Yes	1	0	No	1
Burat	42	36-49	≥36	Male	5	0	Yes	Secondary uncompleted	Yes	Employed/Salaried	0	1	0	1	0	1	0	1	0	0	1	0	0	0	0	0	0	1	0	1	1	1	1	0	0	1	1	0	0	0	1	0	1	1	Yes	1	0	No	1
Wabera	42	36-49	≥36	Female	8	2	Yes	Secondary uncompleted	Yes	Small Business/Trader	1	1	0	0	1	0	1	1	0	0	1	0	0	0	0	0	0	0	0	1	1	1	1	1	0	0	0	0	0	0	0	0	1	1	Yes	1	0	No	1
Bulapesa	42	36-49	≥36	Male	5	1	Yes	Textiary	Yes	Employed/Salaried	0	1	1	0	1	0	0	1	1	0	1	0	0	0	0	0	0	1	0	1	1	1	1	0	0	1	1	0	0	0	0	0	1	1	No	1	0	No	0
Wabera	43	36-49	≥36	Female	6	0	Yes	Secondary completed	Yes	Employed/Salaried	0	1	1	0	0	1	0	1	0	0	1	0	0	0	0	0	0	1	0	1	1	1	1	1	1	0	1	1	0	1	1	0	1	1	Yes	1	0	No	1
Wabera	43	36-49	≥36	Female	6	1	No	None	No	Small Business/Trader	1	1	0	0	1	1	0	1	0	0	1	0	0	0	0	0	0	1	0	1	1	1	1	1	1	0	1	0	0	0	0	0	1	1	Yes	1	0	No	1
Wabera	43	36-49	≥36	Female	6	1	Yes	Secondary uncompleted	Yes	Unskilled labor	1	1	0	0	1	0	0	1	0	0	1	0	0	0	0	0	0	1	0	1	1	1	1	1	0	1	1	0	1	0	0	0	1	1	Yes	1	0	No	1
Wabera	43	36-49	≥36	Female	4	0	Yes	Secondary uncompleted	Yes	Employed/Salaried	0	0	0	1	1	0	0	1	0	0	1	0	0	0	0	0	0	1	0	1	1	1	1	1	0	1	1	0	0	0	0	0	1	1	Yes	1	0	No	1
Oldonyiro	43	36-49	≥36	Female	3	0	No	None	No	Small Business/Trader	0	1	0	0	0	1	0	1	0	0	1	0	0	0	0	0	0	1	0	1	0	1	1	0	0	0	0	0	0	0	0	0	1	1	No	1	0	No	0
Burat	44	36-49	≥36	Female	9	2	No	None	No	Farmer	0	1	0	0	0	0	0	1	0	0	1	0	0	0	0	0	0	1	0	1	0	1	1	0	0	1	0	1	0	0	0	0	1	1	Yes	1	0	No	1
Bulapesa	45	36-49	≥36	Female	6	1	No			Unskilled labor	0	0	1	1	1	0	0	1	0	0	1	0	0	0	0	0	0	1	0	1	1	1	1	1	0	0	1	0	0	0	0	0	1	1	Yes	1	0	No	1
Bulapesa	45	36-49	≥36	Female	5	0	Yes	Upper primary	Yes	Small Business/Trader	1	1	0	0	1	0	0	1	0	0	1	0	0	0	0	0	0	1	0	1	1	1	1	1	0	0	0	0	0	0	1	0	1	1	Yes	1	0	No	1
Wabera	45	36-49	≥36	Female	5	2	No	None	No		1	1	1	0	1	0	0	1	0	0	1	0	0	0	0	0	0	1	0	1	1	1	1	0	0	0	0	0	0	0	1	0	1	1	Yes	1	0	No	1
Burat	45	36-49	≥36	Female	10	1	No	None	No	Small Business/Trader	0	1	0	1	1	0	0	1	0	0	1	0	0	0	0	0	0	1	0	1	1	1	1	1	1	0	1	0	0	0	0	0	1	1	Yes	1	0	No	1
Burat	45	36-49	≥36	Female	4	0	No	None	No	Unskilled labor	0	1	0	0	0	0	0	1	0	0	1	0	0	0	0	0	0	0	0	1	1	1	1	0	0	1	0	0	0	0	1	0	1	1	Yes	1	0	No	1
Wabera	45	36-49	≥36	Female	7	0	No	Lower primary	Yes	Small Business/Trader	1	0	0	0	1	0	0	1	0	0	1	0	0	0	0	0	0	1	0	1	1	1	1	1	0	0	0	0	0	0	0	0	1	1	No	1	0	No	0
Oldonyiro	45	36-49	≥36	Female	5	1	No	None	No	Unemployed	0	0	0	0	0	0	0	1	0	0	1	0	0	1	0	0	0	0	0	1	1	1	1	1	0	0	0	0	0	0	0	0	1	1	Yes	1	0	No	1
Bulapesa	46	36-49	≥36	Female	4	0	Yes	Textiary	Yes	Small Business/Trader	1	1	0	0	1	1	0	1	0	0	1	0	0	1	0	0	0	1	0	1	1	1	1	1	1	0	0	0	1	0	0	0	1	1	Yes	1	0	No	1
Bulapesa	46	36-49	≥36	Male	5	0	Yes	Secondary completed	Yes	Small Business/Trader	1	1	0	0	1	1	0	1	0	0	1	0	0	0	0	0	0	1	0	1	1	1	1	1	0	0	0	1	0	0	0	0	1	1	Yes	1	0	No	1
Wabera	46	36-49	≥36	Female	6	2	Yes	Secondary completed	Yes	Employed/Salaried	1	1	0	0	1	0	0	1	0	0	1	0	0	0	0	0	0	1	0	1	1	1	1	0	0	1	1	0	0	0	1	0	1	1	Yes	1	0	No	1
Wabera	46	36-49	≥36	Female	6	1	Yes	Upper primary	Yes	Small Business/Trader	1	0	0	0	1	0	0	1	0	0	1	0	0	0	0	0	0	0	0	1	1	1	1	0	0	0	1	0	0	0	0	0	1	1	No	1	1	No	1
Bulapesa	47	36-49	≥36	Male	6	0	Yes	Textiary	Yes	Small Business/Trader	1	0	1	0	1	1	0	1	1	0	1	0	1	0	0	0	0	1	0	1	1	1	1	0	0	1	1	0	0	0	0	0	1	1	No	1	1	No	1
Oldonyiro	47	36-49	≥36	Female	9	2	Yes	Secondary uncompleted	Yes	Unskilled labor	0	0	0	1	1	1	0	1	0	0	1	0	1	0	0	0	1	0	0	1	1	1	1	1	1	1	0	0	1	1	1	0	1	1	Yes	1	0	No	1
Wabera	47	36-49	≥36	Male	8	2	Yes	Secondary uncompleted	Yes	Small Business/Trader	1	0	0	0	1	0	0	1	0	0	1	0	0	0	0	0	0	1	0	1	1	1	1	0	0	1	0	1	1	0	0	0	1	1	No	1	1	No	1
Oldonyiro	47	36-49	≥36	Female	6	0	No	None	No	Unskilled labor	0	0	0	0	1	1	0	1	0	0	1	0	0	0	0	0	0	1	0	1	1	1	1	1	0	0	0	0	0	0	0	0	1	1	Yes	1	0	No	1
Bulapesa	48	36-49	≥36	Female	4	1	No	None	No	Small Business/Trader	0	1	1	0	1	1	0	1	0	0	1	0	0	0	0	0	0	1	0	1	1	1	1	1	1	1	1	0	0	1	0	0	1	1	Yes	1	1	No	1
Bulapesa	48	36-49	≥36	Female	5	1	No	None	No		0	1	0	1	1	0	0	1	0	0	1	0	0	0	0	0	0	1	0	1	1	1	1	1	1	1	0	0	1	1	1	0	1	1	Yes	1	0	No	1
Oldonyiro	48	36-49	≥36	Female	5	1	No	None	No	Farmer	1	1	0	0	1	1	0	1	0	0	1	0	0	0	0	0	0	1	0	1	1	1	1	1	0	0	1	0	0	0	0	0	1	1	Yes	1	0	No	1
Bulapesa	48	36-49	≥36	Male	10	0	Yes	Upper primary	Yes	Small Business/Trader	0	1	1	0	1	1	0	1	0	0	1	0	0	0	0	0	0	1	0	1	0	1	1	1	0	0	0	0	0	0	0	0	1	1	Yes	1	0	No	1
Wabera	49	36-49	≥36	Female	10	1	Yes	Upper primary	Yes	Unskilled labor	0	0	0	1	1	0	1	1	0	0	1	0	0	1	0	0	0	0	0	1	1	1	1	1	0	1	0	1	1	1	1	0	1	1	Yes	1	0	No	1
Bulapesa	49	36-49	≥36	Female	3	0	Yes	Lower primary	Yes	Farmer	0	1	0	0	1	0	1	1	0	0	1	0	0	1	0	0	0	1	0	1	1	1	1	1	1	0	0	1	0	0	0	0	1	1	Yes	1	0	No	1
Bulapesa	50	50+	≥36	Male	1	0	Yes	Upper primary	Yes	Employed/Salaried	0	1	0	0	1	1	1	1	0	0	1	1	0	1	0	0	0	1	0	1	1	1	1	1	1	1	0	0	0	0	0	0	1	1	Yes	1	0	No	1
Bulapesa	50	50+	≥36	Male	8	1	Yes	Textiary	Yes	Employed/Salaried	0	1	0	0	0	1	0	1	0	0	1	0	1	0	0	0	0	1	0	1	1	1	1	1	0	0	1	0	0	0	0	0	1	1	Yes	1	1	No	1
Burat	50	50+	≥36	Female	10	4	No	None	No	Farmer	0	0	0	1	0	1	0	1	0	0	1	0	0	0	0	0	0	1	0	1	0	1	1	1	0	1	0	0	0	0	1	0	1	1	Yes	1	0	No	1
Ngaremara	50	50+	≥36	Female	7	0	No	None	No	Unemployed	1	1	0	0	1	0	0	1	0	0	1	0	0	0	0	0	0	1	0	1	1	1	1	1	0	1	1	0	0	0	0	0	1	1	Yes	1	0	No	1
Bulapesa	51	50+	≥36	Female	2	0	Yes	Secondary completed	Yes	Employed/Salaried	0	0	0	0	1	0	0	1	0	0	1	0	1	0	0	1	0	0	0	1	1	1	1	1	0	1	0	0	0	0	1	0	1	1	Yes	1	0	No	1
Oldonyiro	51	50+	≥36	Female	8	1	No	None	No	Unemployed	0	1	0	0	0	1	0	1	0	0	1	0	0	0	0	0	0	1	0	1	1	1	1	1	0	0	1	0	0	0	0	0	1	1	Yes	1	0	No	1
Bulapesa	51	50+	≥36	Female	6	0	No	None	No	Small Business/Trader	0	0	0	0	1	0	1	1	0	0	1	0	0	1	0	0	0	1	0	1	1	1	1	0	0	1	0	0	0	0	0	0	1	1	Yes	1	0	No	1
Oldonyiro	52	50+	≥36	Female	7	3	Yes	Lower primary	Yes	Unskilled labor	1	1	0	1	1	1	1	1	0	0	1	0	0	0	0	0	0	1	0	1	1	1	1	1	0	1	1	0	0	0	0	0	1	1	Yes	1	0	No	1
Burat	52	50+	≥36	Male	99	21	Yes	Lower primary	Yes	Unemployed	1	0	0	0	1	0	0	1	0	0	1	0	0	0	0	0	0	1	0	1	1	1	1	0	1	0	1	0	0	0	1	0	1	1	Yes	1	0	No	1
Wabera	52	50+	≥36	Female	7	2	No	None	No	Small Business/Trader	1	1	1	0	1	0	0	1	0	0	1	0	0	0	0	0	0	0	0	1	1	1	1	1	0	0	1	0	0	0	0	0	1	1	Yes	1	0	No	1
Burat	52	50+	≥36	Male	7	0	Yes	Upper primary	Yes	Unskilled labor	0	0	0	0	0	0	0	1	0	0	1	0	0	0	0	0	0	0	0	1	0	1	1	1	1	0	1	0	0	1	0	0	1	1	Yes	1	0	No	1
Burat	54	50+	≥36	Male	8	1	No	None	No	Unskilled labor	0	0	0	1	0	0	0	1	0	0	1	0	0	0	0	0	0	0	0	1	1	1	1	1	1	1	1	0	0	1	1	0	1	1	Yes	1	0	No	1
Bulapesa	55	50+	≥36	Female	7	0	No			Unskilled labor	0	0	0	0	0	0	1	1	0	0	1	0	0	0	0	0	0	1	0	1	1	1	1	1	1	0	1	0	0	0	0	0	1	1	Yes	1	0	No	1
Bulapesa	55	50+	≥36	Female	16	2	Yes	Textiary	Yes	Employed/Salaried	0	0	1	0	1	1	0	1	0	0	1	0	0	0	0	0	0	1	0	1	1	1	1	1	0	1	0	0	0	0	0	0	1	1	Yes	1	0	No	1
Wabera	55	50+	≥36	Female	7	0	No	None	No	Small Business/Trader	1	1	0	0	0	0	0	1	0	0	1	0	0	0	0	0	0	1	0	1	0	1	1	0	0	1	1	0	0	0	1	0	1	1	Yes	1	0	No	1
Wabera	56	50+	≥36	Male	3	0	No	None	No	Small Business/Trader	0	1	0	1	1	0	1	1	0	0	1	0	0	0	0	0	0	1	0	1	1	1	1	1	0	0	1	0	0	0	1	0	1	1	Yes	1	0	No	1
Burat	56	50+	≥36	Male	16	4	Yes	Koranic education	Yes	Small Business/Trader	0	1	0	0	1	1	0	1	0	0	1	0	0	0	0	0	0	1	0	1	1	1	1	1	0	1	1	0	0	0	0	0	1	1	No	1	1	No	1
Bulapesa	57	50+	≥36	Male	4	0	Yes	Upper primary	Yes	Unemployed	Don't K0w	0	0	0	0	0	0	1	0	0	1	0	0	0	0	0	0	0	0	1	0	1	1	0	0	0	0	0	0	0	0	0	1	1	Yes	1	0	No	1
Burat	58	50+	≥36	Female	7	0	No	None	No	Small Business/Trader	0	0	0	0	0	0	1	1	0	0	1	0	0	0	0	0	0	1	0	1	0	1	1	0	0	0	0	0	0	0	1	0	1	1	No	1	1	No	1
Bulapesa	60	50+	≥36	Male	10	0	Yes	Secondary completed	Yes	Small Business/Trader	0	0	0	0	1	1	0	1	0	0	1	0	0	0	0	0	1	0	0	1	1	1	1	1	0	1	1	0	0	1	0	0	1	1	No	1	1	No	1
Bulapesa	60	50+	≥36	Female	6	0	No	Koranic education	Yes	Small Business/Trader	0	0	0	1	1	0	0	1	0	0	1	0	0	0	0	0	0	1	0	1	1	1	1	1	0	0	0	0	0	0	1	0	1	0	No	1	1	No	1
Oldonyiro	60	50+	≥36	Female	8	1	No	None	No	Farmer	0	0	0	0	1	0	0	1	0	0	1	0	0	0	0	0	0	1	0	1	0	1	1	0	0	1	0	0	0	0	1	0	1	1	No	1	1	No	1
Ngaremara	60	50+	≥36	Male	8	2	Yes	Upper primary	Yes	Small Business/Trader	1	1	0	0	0	0	0	1	0	0	1	0	0	0	0	0	0	1	0	1	1	1	1	0	0	1	0	0	0	0	0	0	1	1	No	1	1	No	1
Bulapesa	60	50+	≥36	Female	2	0	No	None	No	Unemployed	0	0	0	0	0	0	0	1	0	0	0	0	0	0	0	0	0	0	0	0	0	1	1	0	0	0	0	0	0	0	1	0	1	1	Yes	1	0	No	1
Burat	61	50+	≥36	Male	4	0	Yes	Upper primary	Yes	Unskilled labor	0	0	0	0	0	1	0	1	0	0	1	0	0	1	0	0	0	0	0	1	0	1	1	1	0	1	1	1	0	0	0	0	1	1	No	1	1	No	1
Wabera	62	50+	≥36	Male	1	0	No	None	No	Unemployed	1	1	0	0	1	0	0	1	0	0	1	0	0	0	0	0	0	1	0	1	1	1	1	0	1	1	0	0	0	1	1	0	1	1	No	1	1	No	1
Burat	64	50+	≥36	Male	7	0	No	None	No	Unskilled labor	0	1	1	0	1	0	0	1	0	0	1	0	0	0	0	0	0	1	0	1	1	1	1	1	0	0	0	0	0	1	0	0	1	1	No	1	1	No	1
Burat	64	50+	≥36	Male	8	2	Yes	Textiary	Yes	Unemployed	1	0	0	1	1	1	1	1	0	0	1	0	0	0	0	0	0	1	0	1	1	1	1	1	1	0	0	0	0	0	0	0	1	1	Yes	1	0	No	1
Bulapesa	65	50+	≥36	Female	1	0	Yes	Textiary	Yes	Small Business/Trader	1	1	1	0	1	0	0	1	1	0	1	0	0	0	0	0	0	1	0	1	1	1	1	0	0	1	0	0	0	1	0	0	1	1	No	1	1	No	1
Wabera	65	50+	≥36	Male	4	0	No	None	No	Unemployed	0	1	0	0	1	1	0	1	0	0	1	0	0	0	0	0	0	1	0	1	1	1	1	0	0	0	0	0	0	0	0	0	1	1	No	1	1	No	1
Oldonyiro	65	50+	≥36	Female	8	1	No	None	No	Unskilled labor	0	0	0	0	1	0	0	1	0	0	1	0	0	0	0	0	0	1	0	1	1	1	1	0	0	1	1	0	0	0	0	0	1	1	No	1	1	No	1
Bulapesa	65	50+	≥36	Female	2	0	No			Unemployed	0	1	0	0	0	1	0	1	0	0	1	0	0	1	0	0	0	1	0	1	0	1	1	0	0	0	0	0	0	0	0	0	1	1	No	1	1	No	1
Oldonyiro	65	50+	≥36	Female	5	0	No	None	No	Unemployed	0	0	0	0	1	0	0	1	0	0	0	0	0	0	0	0	0	0	0	0	1	1	1	0	0	0	0	0	0	0	0	0	1	1	No	1	1	No	1
Bulapesa	66	50+	≥36	Female	9	0	No	None	No	Employed/Salaried	0	0	0	0	1	0	0	1	0	0	1	0	0	0	0	0	0	1	0	1	1	1	1	1	0	1	1	0	0	1	0	0	1	1	Yes	1	1	No	1
Bulapesa	68	50+	≥36	Male	2	0	Yes	Upper primary	Yes	Small Business/Trader	1	1	1	0	1	1	0	1	0	0	0	1	0	0	1	0	0	1	0	1	1	1	1	1	0	1	0	0	0	0	0	0	1	1	Yes	1	0	No	1
Wabera	68	50+	≥36	Female	7	1	No	None	No		1	1	0	0	1	0	0	1	0	0	1	0	0	0	0	0	0	1	0	1	1	1	1	0	0	0	0	0	0	0	1	0	1	1	Yes	1	0	No	1
Bulapesa	68	50+	≥36	Male	35	6	No	None	No	Farmer	Don't K0w	0	0	0	0	0	0	1	0	0	0	0	0	0	0	0	0	0	0	1	0	1	1	0	0	0	0	0	0	0	0	0	1	1	Yes	1	0	No	1
Bulapesa	70	50+	≥36	Male	4	0	Yes	Upper primary	Yes	Small Business/Trader	1	1	0	0	1	0	0	1	0	0	1	0	0	0	0	0	0	1	0	1	1	1	1	1	0	0	1	0	0	0	0	0	1	1	No	1	1	No	1
Burat	70	50+	≥36	Female	6	0	No	None	No	Small Business/Trader	0	0	0	0	0	0	0	1	0	0	1	0	0	0	0	0	0	1	0	1	1	1	1	1	0	1	0	0	0	0	0	0	1	1	Yes	1	0	No	1
Burat	70	50+	≥36	Female	2		No	Lower primary	Yes	Small Business/Trader	0	0	0	0	1	0	0	1	0	0	1	0	0	0	0	0	0	1	0	1	1	1	1	1	0	1	1	0	0	0	0	0	1	1	Yes	1	0	No	1
Oldonyiro	70	50+	≥36	Female	5	2	No	None	No	Unemployed	0	0	0	0	1	0	0	1	0	0	0	0	0	0	0	0	0	0	0	1	0	1	1	0	0	0	1	0	0	0	0	0	1	1	Yes	1	0	No	1
Bulapesa	70	50+	≥36	Female	1	0	No	None	No	Unemployed	1	0	0	0	0	0	0	1	0	0	1	0	0	0	0	0	0	1	0	1	1	1	1	1	0	0	0	0	0	0	0	0	1	1	Yes	1	0	No	1
Burat	71	50+	≥36	Male	8	4	Yes	Lower primary	Yes	Unskilled labor	0	1	0	0	0	0	0	1	0	0	1	0	0	0	0	0	0	0	0	1	1	1	1	0	0	1	1	0	0	0	0	0	1	1	Yes	1	0	No	1
Ngaremara				Male	7	2	Yes	Textiary	Yes	Unskilled labor	1	0	0	1	1	0	1	1	0	0	1	0	0	0	0	0	0	1	0	1	1	1	1	0	0	0	1	0	0	0	0	0	1	1	Yes	1	0	No	1
Ngaremara				Female	4	0	Yes	Secondary completed	Yes	Unskilled labor	1	1	1	1	1	1	0	1	0	0	1	0	0	0	0	0	0	1	0	1	1	1	1	0	0	0	0	0	0	0	0	0	1	1	Yes	1	0	No	1
Burat				Female	6	2	Yes	Upper primary	Yes	Employed/Salaried	0	1	0	0	1	0	1	1	0	0	1	0	0	0	0	0	1	1	0	1	1	1	1	0	0	1	0	0	0	0	0	0	1	1	Yes	1	0	No	1
[truncated: 30 more columns]
